# Supplementary material for: The iron-sulfur scaffold protein HCF101 unveils the complexity of organellar evolution in SAR, Haptista and Cryptista
Source: BMC Ecol Evol. 2021 Mar 19;21:46. doi: 10.1186/s12862-021-01777-x (PMC7980591; doi:10.1186/s12862-021-01777-x)
Supplement: Supplementary file 1 — Additional file 1: Table S1. List of retrieved Nbp35-like protein sequences that were used for cellular localization predictions. [file 12862_2021_1777_MOESM1_ESM.xlsx]

## Sheet: predictions passive chHCF
																																												Targetp2 plant
sequence		name in our dataset		organism		Taxonomy		protein	Database	gi	dataset		Domely zacatek	Multiloc	psort	targetP	signalp	mitoprot	PATS	plasmoAP	targetP SP	phobius	targetpafter	mitoprot after					sequence	sequence			organism					sequence	Taxonomy	Domely zacatek				Prediction	OTHER	SP	mTP	cTP	luTP
MKTLNSILLASIATSLWLSDAFTLHSRLLSRGEKRGGMSRLFQAGGTATPEVLKITSSSDPEIATAEEDHPTVKNVVAVSSCKGGVGKSTVSVNLAFALRDKGFKVGILDMDVHGPSLPTMVHPPDADPKRAIENTPEAAKEAGRPYFDADAQVWIPGEVGDVKLNSWGFVVNRASIVRGPLVVQLVRNLAMNTAWGDLDYLIVDMPPGTGDVQLTLAQEMNVTAAVVVTTPQKLAFTDVVKGIEMFDIVKVPSVAVVENMAYYSVPDEEKISSEAVRLAGLSDEDLASEAFRLEGAAAGGVSELRGEKREELLKACLRRSMGKAQNRRKQYLFGYGHGQRIREMWGIQNCVQLPLVDELAAQSDHGRPFVEAYGILEKEKKQRLGGEDGRRVMEGFNT…		>Cvel_17212.t1		Chromera velia		Alveolata	Chromerida	chHCF101	Obornik	17212.t1			stejny	Ch 81	O 56	Ch-SP 47	58	36	1	N ++/-	47	100 (21)	Mtp89				>Cvel_17212.t1	>Cvel_17212.t1	MKTLNSILLASIATSLWLSDAFTLHSRLLSRGEKRGGMSRLFQAGGTATPEVLKITSSSDPEIATAEEDHPTVKNVVAVSSCKGGVGKSTVSVNLAFALRDKGFKVGILDMDVHGPSLPTMVHPPDADPKRAIENTPEAAKEAGRPYFDADAQVWIPGEVGDVKLNSWGFVVNRASIVRGPLVVQLVRNLAMNTAWGDLDYLIVDMPPGTGDVQLTLAQEMNVTAAVVVTTPQKLAFTDVVKGIEMFDIVKVPSVAVVENMAYYSVPDEEKISSEAVRLAGLSDEDLASEAFRLEGAAAGGVSELRGEKREELLKACLRRSMGKAQNRRKQYLFGYGHGQRIREMWGIQNCVQLPLVDELAAQSDHGRPFVEAYGILEKEKKQRLGGEDGRRVMEGFNT…	MKTLNSILLASIATSLWLSDAFTLHSRLLSRGEKRGGMSRLFQAGGTATPEVLKITSSSDPEIATAEEDHPTVKNVVAVSSCKGGVGKSTVSVNLAFALRDKGFKVGILDMDVHGPSLPTMVHPPDADPKRAIENTPEAAKEAGRPYFDADAQVWIPGEVGDVKLNSWGFVVNRASIVRGPLVVQLVRNLAMNTAWGDLDYLIVDMPPGTGDVQLTLAQEMNVTAAVVVTTPQKLAFTDVVKGIEMFDIVKVPSVAVVENMAYYSVPDEEKISSEAVRLAGLSDEDLASEAFRLEGAAAGGVSELRGEKREELLKACLRRSMGKAQNRRKQYLFGYGHGQRIREMWGIQNCVQLPLVDELAAQSDHGRPFVEAYGILEKEKKQRLGGEDGRRVMEGFNT…	Cvel_17212.t1	#REF!	>	Chromera	59	>Chromera59	Chromera59	MKTLNSILLASIATSLWLSDAFTLHSRLLSRGEKRGGMSRLFQAGGTATPEVLKITSSSDPEIATAEEDHPTVKNVVAVSSCKGGVGKSTVSVNLAFALRDKGFKVGILDMDVHGPSLPTMVHPPDADPKRAIENTPEAAKEAGRPYFDADAQVWIPGEVGDVKLNSWGFVVNRASIVRGPLVVQLVRNLAMNTAWGDLDYLIVDMPPGTGDVQLTLAQEMNVTAAVVVTTPQKLAFTDVVKGIEMFDIVKVPSVAVVENMAYYSVPDEEKISSEAVRLAGLSDEDLASEAFRLEGAAAGGVSELRGEKREELLKACLRRSMGKAQNRRKQYLFGYGHGQRIREMWGIQNCVQLPLVDELAAQSDHGRPFVEAYGILEKEKKQRLGGEDGRRVMEGFNT…	Alveolata	stejny	0	MKTLNSILLASIATSLWLSDAFTLHSRLLSRGEKRGGMSRLFQAGGTATPEVLKITSSSDPEIATAEEDHPTVKNVVAVSSCKGGVGKSTVSVNLAFALRDKGFKVGILDMDVHGPSLPTMVHPPDADPKRAIENTPEAAKEAGRPYFDADAQVWIPGEVGDVKLNSWGFVVNRASIVRGPLVVQLVRNLAMNTAWGDLDYLIVDMPPGTGDVQLTLAQEMNVTAAVVVTTPQKLAFTDVVKGIEMFDIVKVPSVAVVENMAYYSVPDEEKISSEAVRLAGLSDEDLASEAFRLEGAAAGGVSELRGEKREELLKACLRRSMGKAQNRRKQYLFGYGHGQRIREMWGIQNCVQLPLVDELAAQSDHGRPFVEAYGILEKEKKQRLGGEDGRRVMEGFNT…	FTLHSRLLSRGEKRGGMSRLFQAGGTATPEVLKITSSSDPEIATAEEDHPTVKNVVAVSSCKGGVGKSTVSVNLAFALRDKGFKVGILDMDVHGPSLPTMVHPPDADPKRAIENTPEAAKEAGRPYFDADAQVWIPGEVGDVKLNSWGFVVNRASIVRGPLVVQLVRNLAMNTAWGDLDYLIVDMPPGTGDVQLTLAQEMNVTAAVVVTTPQKLAFTDVVKGIEMFDIVKVPSVAVVENMAYYSVPDEEKISSEAVRLAGLSDEDLASEAFRLEGAAAGGVSELRGEKREELLKACLRRSMGKAQNRRKQYLFGYGHGQRIREMWGIQNCVQLPLVDELAAQSDHGRPFVEAYGILEKEKKQRLGGEDGRRVMEGFNTLADMVTREVDQINRESEEERR…	SP	0.045179	0.556516	0.207813	0.189066	0.001426
MAHPRQRRQQRQHERPTFLCAVTVACVVSSAAAFVPVQLIGGERGLRPAPAVRQGHHHDSQQRRASTLFLTGLSDEAPGVGGGVDERRVECLKSLKGVIDPDLGQDIVTLGFVKGLTIDESTGNVAMTVELTTPACPMKDQFRESITSALEVLPWVNGVDITFTSQPIGTRPSPLSLDGQRQQHAPGGTSRVRAIIAVSSCKGGVGKSTTAVNLAFALKHMGAKVGILDADVHGPSLPTMVRPSEPVVTIEEVPAEDGQTVQILKPIDHDGVKLMSFGFINPMAAVMRGPMVTNLLKQFVGYTDWGELDYLVVDMPPGTGDIQLTLCQSLDITAAVIVTTPQRLAFTDVVKGIDMFDTVNVPCVAVVENMAHLTTDDIDTDRLARDIAAATSMTDQQLR…		>Vbra_12538.t1		Vitrella brassicaformis		Alveolata	Chromerida	chHCF101	Obornik					M 93	M 39	M 80	34	6	1	N +/-	2	100 (33)	mTP 65				>Vbra_12538.t1	>Vbra_12538.t1	MAHPRQRRQQRQHERPTFLCAVTVACVVSSAAAFVPVQLIGGERGLRPAPAVRQGHHHDSQQRRASTLFLTGLSDEAPGVGGGVDERRVECLKSLKGVIDPDLGQDIVTLGFVKGLTIDESTGNVAMTVELTTPACPMKDQFRESITSALEVLPWVNGVDITFTSQPIGTRPSPLSLDGQRQQHAPGGTSRVRAIIAVSSCKGGVGKSTTAVNLAFALKHMGAKVGILDADVHGPSLPTMVRPSEPVVTIEEVPAEDGQTVQILKPIDHDGVKLMSFGFINPMAAVMRGPMVTNLLKQFVGYTDWGELDYLVVDMPPGTGDIQLTLCQSLDITAAVIVTTPQRLAFTDVVKGIDMFDTVNVPCVAVVENMAHLTTDDIDTDRLARDIAAATSMTDQQLR…	MAHPRQRRQQRQHERPTFLCAVTVACVVSSAAAFVPVQLIGGERGLRPAPAVRQGHHHDSQQRRASTLFLTGLSDEAPGVGGGVDERRVECLKSLKGVIDPDLGQDIVTLGFVKGLTIDESTGNVAMTVELTTPACPMKDQFRESITSALEVLPWVNGVDITFTSQPIGTRPSPLSLDGQRQQHAPGGTSRVRAIIAVSSCKGGVGKSTTAVNLAFALKHMGAKVGILDADVHGPSLPTMVRPSEPVVTIEEVPAEDGQTVQILKPIDHDGVKLMSFGFINPMAAVMRGPMVTNLLKQFVGYTDWGELDYLVVDMPPGTGDIQLTLCQSLDITAAVIVTTPQRLAFTDVVKGIDMFDTVNVPCVAVVENMAHLTTDDIDTDRLARDIAAATSMTDQQLR…	Vbra_12538.t1	#REF!	>	Vitrella	64	>Vitrella64	Vitrella64	MAHPRQRRQQRQHERPTFLCAVTVACVVSSAAAFVPVQLIGGERGLRPAPAVRQGHHHDSQQRRASTLFLTGLSDEAPGVGGGVDERRVECLKSLKGVIDPDLGQDIVTLGFVKGLTIDESTGNVAMTVELTTPACPMKDQFRESITSALEVLPWVNGVDITFTSQPIGTRPSPLSLDGQRQQHAPGGTSRVRAIIAVSSCKGGVGKSTTAVNLAFALKHMGAKVGILDADVHGPSLPTMVRPSEPVVTIEEVPAEDGQTVQILKPIDHDGVKLMSFGFINPMAAVMRGPMVTNLLKQFVGYTDWGELDYLVVDMPPGTGDIQLTLCQSLDITAAVIVTTPQRLAFTDVVKGIDMFDTVNVPCVAVVENMAHLTTDDIDTDRLARDIAAATSMTDQQLR…	Alveolata		0	MAHPRQRRQQRQHERPTFLCAVTVACVVSSAAAFVPVQLIGGERGLRPAPAVRQGHHHDSQQRRASTLFLTGLSDEAPGVGGGVDERRVECLKSLKGVIDPDLGQDIVTLGFVKGLTIDESTGNVAMTVELTTPACPMKDQFRESITSALEVLPWVNGVDITFTSQPIGTRPSPLSLDGQRQQHAPGGTSRVRAIIAVSSCKGGVGKSTTAVNLAFALKHMGAKVGILDADVHGPSLPTMVRPSEPVVTIEEVPAEDGQTVQILKPIDHDGVKLMSFGFINPMAAVMRGPMVTNLLKQFVGYTDWGELDYLVVDMPPGTGDIQLTLCQSLDITAAVIVTTPQRLAFTDVVKGIDMFDTVNVPCVAVVENMAHLTTDDIDTDRLARDIAAATSMTDQQLR…	FVPVQLIGGERGLRPAPAVRQGHHHDSQQRRASTLFLTGLSDEAPGVGGGVDERRVECLKSLKGVIDPDLGQDIVTLGFVKGLTIDESTGNVAMTVELTTPACPMKDQFRESITSALEVLPWVNGVDITFTSQPIGTRPSPLSLDGQRQQHAPGGTSRVRAIIAVSSCKGGVGKSTTAVNLAFALKHMGAKVGILDADVHGPSLPTMVRPSEPVVTIEEVPAEDGQTVQILKPIDHDGVKLMSFGFINPMAAVMRGPMVTNLLKQFVGYTDWGELDYLVVDMPPGTGDIQLTLCQSLDITAAVIVTTPQRLAFTDVVKGIDMFDTVNVPCVAVVENMAHLTTDDIDTDRLARDIAAATSMTDQQLRDQLSIQNEDGESVGREELVRRCVDRALRSPDVR…	OTHER	0.657469	0.335482	0.003320	0.003642	0.000088
MSSNLRFVTLESFFFFFVEVATNGGHDVLVALSTIIDPDFGADIVTCGFVKDLQADKSSGEVAFRLELTTPACPVKDMFEQQAKEKVAALPWVTNVKVTMSAQPAKALAAEGLPRSLQNVSNIIAVSSCKGGVGKSTVAVNLAYSLAGMGAKVGIFDADVYGPSLPTMVSPELRVLQMVEDTKQIIPTEYLGVKLVSFGFAGQGTAIMRGPMVSGVINQLLTTTDWGELDYLIIDMPPGTGDIQLTLCQVVPLTAAVIVTTPQKLAFIDVAKGVRMFSKLKVPCLAVVENMCYFDADGKRYYPFGRGSGKQVVQQFGISNLFEFPIRPEARLYKALSAAGDSGTPEVVHDPQGDVARSFSELGVCVVQQCAKIRQQVSTAVTYDEAMRAIKVKVPGTEE…		Selaginella_moellendorffii_gi|302771241|: MSSNLRFVTLESFFFFFVEVATNGGHDVLVALSTIIDPDFGADIVTCGFVKDLQADKSSGEVAFRLELTTPACPVKDMFEQQAKEKVAALPWVTNVKVTMSAQPAKALAAEGLPRSLQNVSNIIAVSSCKGGVGKSTVAVNLAYSLAGMGAKVGIFDADVYGPSLPTMVSPELRVLQMVEDTKQIIPTEYLGVKLVSFGFAGQGTAIMRGPMVSGVINQLLTTTDWGELDYLIIDMPPGTGDIQLTLCQVVPLTAAVIVTTPQKLAFIDVAKGVRMFSKLKVPCLAVVENMCYFDADGKRYYPFGRGSGKQVVQQFGISNLFEFPIRPEARLYKALSAAGDSGTPEVVHDPQGDVAR…		Selaginella moellendorffii		Archaeplastida	Viridiplantae	chHCF101	NCBI	302771241				Ch-SP 25	C43	Ch-Sp 86	48	3									>Selaginella_moellendorffii_gi|302771241|: MSSNLRFVTLESFFFFFVEVATNGGHDVLVALSTIIDPDFGADIVTCGFVKDLQADKSSGEVAFRLELTTPACPVKDMFEQQAKEKVAALPWVTNVKVTMSAQPAKALAAEGLPRSLQNVSNIIAVSSCKGGVGKSTVAVNLAYSLAGMGAKVGIFDADVYGPSLPTMVSPELRVLQMVEDTKQIIPTEYLGVKLVSFGFAGQGTAIMRGPMVSGVINQLLTTTDWGELDYLIIDMPPGTGDIQLTLCQVVPLTAAVIVTTPQKLAFIDVAKGVRMFSKLKVPCLAVVENMCYFDADGKRYYPFGRGSGKQVVQQFGISNLFEFPIRPEARLYKALSAAGDSGTPEVVHDPQGDVA…	>Selaginella_moellendorffii_gi|302771241|:_MSSNLRFVTLESFFFFFVEVATNGGHDVLVALSTIIDPDFGADIVTCGFVKDLQADKSSGEVAFRLELTTPACPVKDMFEQQAKEKVAALPWVTNVKVTMSAQPAKALAAEGLPRSLQNVSNIIAVSSCKGGVGKSTVAVNLAYSLAGMGAKVGIFDADVYGPSLPTMVSPELRVLQMVEDTKQIIPTEYLGVKLVSFGFAGQGTAIMRGPMVSGVINQLLTTTDWGELDYLIIDMPPGTGDIQLTLCQVVPLTAAVIVTTPQKLAFIDVAKGVRMFSKLKVPCLAVVENMCYFDADGKRYYPFGRGSGKQVVQQFGISNLFEFPIRPEARLYKALSAAGDSGTPEVVHDPQGDVA…	MSSNLRFVTLESFFFFFVEVATNGGHDVLVALSTIIDPDFGADIVTCGFVKDLQADKSSGEVAFRLELTTPACPVKDMFEQQAKEKVAALPWVTNVKVTMSAQPAKALAAEGLPRSLQNVSNIIAVSSCKGGVGKSTVAVNLAYSLAGMGAKVGIFDADVYGPSLPTMVSPELRVLQMVEDTKQIIPTEYLGVKLVSFGFAGQGTAIMRGPMVSGVINQLLTTTDWGELDYLIIDMPPGTGDIQLTLCQVVPLTAAVIVTTPQKLAFIDVAKGVRMFSKLKVPCLAVVENMCYFDADGKRYYPFGRGSGKQVVQQFGISNLFEFPIRPEARLYKALSAAGDSGTPEVVHDPQGDVARSFSELGVCVVQQCAKIRQQVSTAVTYDEAMRAIKVKVPGTEE…	MSSNLRFVTLESFFFFFVEVATNGGHDVLVALSTIIDPDFGADIVTCGFVKDLQADKSSGEVAFRLELTTPACPVKDMFEQQAKEKVAALPWVTNVKVTMSAQPAKALAAEGLPRSLQNVSNIIAVSSCKGGVGKSTVAVNLAYSLAGMGAKVGIFDADVYGPSLPTMVSPELRVLQMVEDTKQIIPTEYLGVKLVSFGFAGQGTAIMRGPMVSGVINQLLTTTDWGELDYLIIDMPPGTGDIQLTLCQVVPLTAAVIVTTPQKLAFIDVAKGVRMFSKLKVPCLAVVENMCYFDADGKRYYPFGRGSGKQVVQQFGISNLFEFPIRPEARLYKALSAAGDSGTPEVVHDPQGDVARSFSELGVCVVQQCAKIRQQVSTAVTYDEAMRAIKVKVPGTEE…	Selaginella_moellendorffii_gi|302771241|:_MSSNLRFVTLESFFFFFVEVATNGGHDVLVALSTIIDPDFGADIVTCGFVKDLQADKSSGEVAFRLELTTPACPVKDMFEQQAKEKVAALPWVTNVKVTMSAQPAKALAAEGLPRSLQNVSNIIAVSSCKGGVGKSTVAVNLAYSLAGMGAKVGIFDADVYGPSLPTMVSPELRVLQMVEDTKQIIPTEYLGVKLVSFGFAGQGTAIMRGPMVSGVINQLLTTTDWGELDYLIIDMPPGTGDIQLTLCQVVPLTAAVIVTTPQKLAFIDVAKGVRMFSKLKVPCLAVVENMCYFDADGKRYYPFGRGSGKQVVQQFGISNLFEFPIRPEARLYKALSAAGDSGTPEVVHDPQGDVAR…	#VALUE!	>	Selaginella	125	>Selaginella125	Selaginella125	MSSNLRFVTLESFFFFFVEVATNGGHDVLVALSTIIDPDFGADIVTCGFVKDLQADKSSGEVAFRLELTTPACPVKDMFEQQAKEKVAALPWVTNVKVTMSAQPAKALAAEGLPRSLQNVSNIIAVSSCKGGVGKSTVAVNLAYSLAGMGAKVGIFDADVYGPSLPTMVSPELRVLQMVEDTKQIIPTEYLGVKLVSFGFAGQGTAIMRGPMVSGVINQLLTTTDWGELDYLIIDMPPGTGDIQLTLCQVVPLTAAVIVTTPQKLAFIDVAKGVRMFSKLKVPCLAVVENMCYFDADGKRYYPFGRGSGKQVVQQFGISNLFEFPIRPEARLYKALSAAGDSGTPEVVHDPQGDVARSFSELGVCVVQQCAKIRQQVSTAVTYDEAMRAIKVKVPGTEE…	Archaeplastida		0	MSSNLRFVTLESFFFFFVEVATNGGHDVLVALSTIIDPDFGADIVTCGFVKDLQADKSSGEVAFRLELTTPACPVKDMFEQQAKEKVAALPWVTNVKVTMSAQPAKALAAEGLPRSLQNVSNIIAVSSCKGGVGKSTVAVNLAYSLAGMGAKVGIFDADVYGPSLPTMVSPELRVLQMVEDTKQIIPTEYLGVKLVSFGFAGQGTAIMRGPMVSGVINQLLTTTDWGELDYLIIDMPPGTGDIQLTLCQVVPLTAAVIVTTPQKLAFIDVAKGVRMFSKLKVPCLAVVENMCYFDADGKRYYPFGRGSGKQVVQQFGISNLFEFPIRPEARLYKALSAAGDSGTPEVVHDPQGDVARSFSELGVCVVQQCAKIRQQVSTAVTYDEAMRAIKVKVPGTEE…	GHDVLVALSTIIDPDFGADIVTCGFVKDLQADKSSGEVAFRLELTTPACPVKDMFEQQAKEKVAALPWVTNVKVTMSAQPAKALAAEGLPRSLQNVSNIIAVSSCKGGVGKSTVAVNLAYSLAGMGAKVGIFDADVYGPSLPTMVSPELRVLQMVEDTKQIIPTEYLGVKLVSFGFAGQGTAIMRGPMVSGVINQLLTTTDWGELDYLIIDMPPGTGDIQLTLCQVVPLTAAVIVTTPQKLAFIDVAKGVRMFSKLKVPCLAVVENMCYFDADGKRYYPFGRGSGKQVVQQFGISNLFEFPIRPEARLYKALSAAGDSGTPEVVHDPQGDVARSFSELGVCVVQQCAKIRQQVSTAVTYDEAMRAIKVKVPGTEEPFYLHPATVRRNDRSAKSIDEWTG…	SP	0.453933	0.540687	0.005321	0.000020	0.000040
MSPTQPLLADLTSAQMQHSLRAWALGAASAAALCLMVMASPRPVRSTGLYHAARPTPTVSSLGSAARPQALAVHSLAPGHIPSWAGAGMLPDATPQEPSRPAARQPPVAQSPRPLRTLGYAAAALIMGAWAYLNWGQGPAPPAPVAMCTVSAEKDLIKEEEVLGKLRRIIDPDLGKDVVACGFIKNLKIDAEAGKASFVMELTTPACPVKDMFQKSAKEYVSELQWVKEVEVVMTAQTPQAPSAQEFPGLAKVANIIAVASCKGGVGKSTTSVNLAYSLASMGARVGIFDADIYGPSLPTMISPSFTKLEMDPVTKAITPVEYEGVKAVSFGFAGQGSAIMRGPMVSGLVQQLLTTAEWGELEYLILDMPPGTGDIQLTLGQAVPITAAVIVTTPQQLA…		>HCFeutrep		Eutreptiella gymnastica		Excavata	Euglenozoa	chHCF101	Vláda H					Ch 96	O 34	Ch 23	22	61	0	N -/-	1	0					>HCFeutrep	>HCFeutrep	MSPTQPLLADLTSAQMQHSLRAWALGAASAAALCLMVMASPRPVRSTGLYHAARPTPTVSSLGSAARPQALAVHSLAPGHIPSWAGAGMLPDATPQEPSRPAARQPPVAQSPRPLRTLGYAAAALIMGAWAYLNWGQGPAPPAPVAMCTVSAEKDLIKEEEVLGKLRRIIDPDLGKDVVACGFIKNLKIDAEAGKASFVMELTTPACPVKDMFQKSAKEYVSELQWVKEVEVVMTAQTPQAPSAQEFPGLAKVANIIAVASCKGGVGKSTTSVNLAYSLASMGARVGIFDADIYGPSLPTMISPSFTKLEMDPVTKAITPVEYEGVKAVSFGFAGQGSAIMRGPMVSGLVQQLLTTAEWGELEYLILDMPPGTGDIQLTLGQAVPITAAVIVTTPQQLA…	MSPTQPLLADLTSAQMQHSLRAWALGAASAAALCLMVMASPRPVRSTGLYHAARPTPTVSSLGSAARPQALAVHSLAPGHIPSWAGAGMLPDATPQEPSRPAARQPPVAQSPRPLRTLGYAAAALIMGAWAYLNWGQGPAPPAPVAMCTVSAEKDLIKEEEVLGKLRRIIDPDLGKDVVACGFIKNLKIDAEAGKASFVMELTTPACPVKDMFQKSAKEYVSELQWVKEVEVVMTAQTPQAPSAQEFPGLAKVANIIAVASCKGGVGKSTTSVNLAYSLASMGARVGIFDADIYGPSLPTMISPSFTKLEMDPVTKAITPVEYEGVKAVSFGFAGQGSAIMRGPMVSGLVQQLLTTAEWGELEYLILDMPPGTGDIQLTLGQAVPITAAVIVTTPQQLA…	HCFeutrep	#REF!	>	Eutreptiella	177	>Eutreptiella177	Eutreptiella177	MSPTQPLLADLTSAQMQHSLRAWALGAASAAALCLMVMASPRPVRSTGLYHAARPTPTVSSLGSAARPQALAVHSLAPGHIPSWAGAGMLPDATPQEPSRPAARQPPVAQSPRPLRTLGYAAAALIMGAWAYLNWGQGPAPPAPVAMCTVSAEKDLIKEEEVLGKLRRIIDPDLGKDVVACGFIKNLKIDAEAGKASFVMELTTPACPVKDMFQKSAKEYVSELQWVKEVEVVMTAQTPQAPSAQEFPGLAKVANIIAVASCKGGVGKSTTSVNLAYSLASMGARVGIFDADIYGPSLPTMISPSFTKLEMDPVTKAITPVEYEGVKAVSFGFAGQGSAIMRGPMVSGLVQQLLTTAEWGELEYLILDMPPGTGDIQLTLGQAVPITAAVIVTTPQQLA…	Excavata		0	MSPTQPLLADLTSAQMQHSLRAWALGAASAAALCLMVMASPRPVRSTGLYHAARPTPTVSSLGSAARPQALAVHSLAPGHIPSWAGAGMLPDATPQEPSRPAARQPPVAQSPRPLRTLGYAAAALIMGAWAYLNWGQGPAPPAPVAMCTVSAEKDLIKEEEVLGKLRRIIDPDLGKDVVACGFIKNLKIDAEAGKASFVMELTTPACPVKDMFQKSAKEYVSELQWVKEVEVVMTAQTPQAPSAQEFPGLAKVANIIAVASCKGGVGKSTTSVNLAYSLASMGARVGIFDADIYGPSLPTMISPSFTKLEMDPVTKAITPVEYEGVKAVSFGFAGQGSAIMRGPMVSGLVQQLLTTAEWGELEYLILDMPPGTGDIQLTLGQAVPITAAVIVTTPQQLA…	WALGAASAAALCLMVMASPRPVRSTGLYHAARPTPTVSSLGSAARPQALAVHSLAPGHIPSWAGAGMLPDATPQEPSRPAARQPPVAQSPRPLRTLGYAAAALIMGAWAYLNWGQGPAPPAPVAMCTVSAEKDLIKEEEVLGKLRRIIDPDLGKDVVACGFIKNLKIDAEAGKASFVMELTTPACPVKDMFQKSAKEYVSELQWVKEVEVVMTAQTPQAPSAQEFPGLAKVANIIAVASCKGGVGKSTTSVNLAYSLASMGARVGIFDADIYGPSLPTMISPSFTKLEMDPVTKAITPVEYEGVKAVSFGFAGQGSAIMRGPMVSGLVQQLLTTAEWGELEYLILDMPPGTGDIQLTLGQAVPITAAVIVTTPQQLAFVDVAKGIRMFSMLRVPCIGVV…	OTHER	0.695438	0.053666	0.023692	0.209976	0.017228
MSPSWLVLAAAAVAVRLAPAPSPASAVARAAASRPRSALVAQVSSAALLKQSEVLELLSEAADPQLAPPGTAAAGATDSPPDIVSLGLVRAVRIGDDSASVTVQVELPREAAEAGAEGRLREVCTQLLREGLPWAAESGAEAGVGSVGKIVAVASCKGGVGKSTTAVNLACALAAAGRRVGLVDVDVHGPSLPTMVDGELLVPLEAHGLKLMSMGFINPGALPLRGAKVTPIVQQLIGRTAWGELDYLIVDMPPGTGDVQLTLSQDFEVSAAVLVTTPQRLSFVDVVKGVEMFDKRLRDMWGINASFSLPLLPELARAADAGVPSFVSQPEGEAAGVYRQLAAALEGELERLDAAPRPEILEAEHVFMPEILYLPVERRIVIALADGTQQSITPLELRR…		>emilianiachloro	>XP_005791179.1 hypothetical protein EMIHUDRAFT_70127, partial [Emiliania huxleyi CCMP1516]	Emiliania huxleyi		Haptophyceae	Isochrysidales	chHCF101	NCBI	XP_005791179.1			stejny	Ch 88	O 52	Ch 33	58	92	0	N 0/-	17	100 (26)	mTP 29				>emilianiachloro	>emilianiachloro	MSPSWLVLAAAAVAVRLAPAPSPASAVARAAASRPRSALVAQVSSAALLKQSEVLELLSEAADPQLAPPGTAAAGATDSPPDIVSLGLVRAVRIGDDSASVTVQVELPREAAEAGAEGRLREVCTQLLREGLPWAAESGAEAGVGSVGKIVAVASCKGGVGKSTTAVNLACALAAAGRRVGLVDVDVHGPSLPTMVDGELLVPLEAHGLKLMSMGFINPGALPLRGAKVTPIVQQLIGRTAWGELDYLIVDMPPGTGDVQLTLSQDFEVSAAVLVTTPQRLSFVDVVKGVEMFDKRLRDMWGINASFSLPLLPELARAADAGVPSFVSQPEGEAAGVYRQLAAALEGELERLDAAPRPEILEAEHVFMPEILYLPVERRIVIALADGTQQSITPLELRR…	MSPSWLVLAAAAVAVRLAPAPSPASAVARAAASRPRSALVAQVSSAALLKQSEVLELLSEAADPQLAPPGTAAAGATDSPPDIVSLGLVRAVRIGDDSASVTVQVELPREAAEAGAEGRLREVCTQLLREGLPWAAESGAEAGVGSVGKIVAVASCKGGVGKSTTAVNLACALAAAGRRVGLVDVDVHGPSLPTMVDGELLVPLEAHGLKLMSMGFINPGALPLRGAKVTPIVQQLIGRTAWGELDYLIVDMPPGTGDVQLTLSQDFEVSAAVLVTTPQRLSFVDVVKGVEMFDKRLRDMWGINASFSLPLLPELARAADAGVPSFVSQPEGEAAGVYRQLAAALEGELERLDAAPRPEILEAEHVFMPEILYLPVERRIVIALADGTQQSITPLELRR…	emilianiachloro	#REF!	>	Emiliania	183	>Emiliania183	Emiliania183	MSPSWLVLAAAAVAVRLAPAPSPASAVARAAASRPRSALVAQVSSAALLKQSEVLELLSEAADPQLAPPGTAAAGATDSPPDIVSLGLVRAVRIGDDSASVTVQVELPREAAEAGAEGRLREVCTQLLREGLPWAAESGAEAGVGSVGKIVAVASCKGGVGKSTTAVNLACALAAAGRRVGLVDVDVHGPSLPTMVDGELLVPLEAHGLKLMSMGFINPGALPLRGAKVTPIVQQLIGRTAWGELDYLIVDMPPGTGDVQLTLSQDFEVSAAVLVTTPQRLSFVDVVKGVEMFDKRLRDMWGINASFSLPLLPELARAADAGVPSFVSQPEGEAAGVYRQLAAALEGELERLDAAPRPEILEAEHVFMPEILYLPVERRIVIALADGTQQSITPLELRR…	Haptophyceae	stejny	0	MSPSWLVLAAAAVAVRLAPAPSPASAVARAAASRPRSALVAQVSSAALLKQSEVLELLSEAADPQLAPPGTAAAGATDSPPDIVSLGLVRAVRIGDDSASVTVQVELPREAAEAGAEGRLREVCTQLLREGLPWAAESGAEAGVGSVGKIVAVASCKGGVGKSTTAVNLACALAAAGRRVGLVDVDVHGPSLPTMVDGELLVPLEAHGLKLMSMGFINPGALPLRGAKVTPIVQQLIGRTAWGELDYLIVDMPPGTGDVQLTLSQDFEVSAAVLVTTPQRLSFVDVVKGVEMFDKRLRDMWGINASFSLPLLPELARAADAGVPSFVSQPEGEAAGVYRQLAAALEGELERLDAAPRPEILEAEHVFMPEILYLPVERRIVIALADGTQQSITPLELRR…	PSPASAVARAAASRPRSALVAQVSSAALLKQSEVLELLSEAADPQLAPPGTAAAGATDSPPDIVSLGLVRAVRIGDDSASVTVQVELPREAAEAGAEGRLREVCTQLLREGLPWAAESGAEAGVGSVGKIVAVASCKGGVGKSTTAVNLACALAAAGRRVGLVDVDVHGPSLPTMVDGELLVPLEAHGLKLMSMGFINPGALPLRGAKVTPIVQQLIGRTAWGELDYLIVDMPPGTGDVQLTLSQDFEVSAAVLVTTPQRLSFVDVVKGVEMFDKRLRDMWGINASFSLPLLPELARAADAGVPSFVSQPEGEAAGVYRQLAAALEGELERLDAAPRPEILEAEHVFMPEILYLPVERRIVIALADGTQQSITPLELRRLCRSPANRPDALPADVEPLD…	cTP	0.005050	0.048303	0.024539	0.919930	0.002179
MVPPHTWSPTACLLQALIILGGGRESPWDSRKFSLAIAQRLRRLPSQRASISLPLSRIRDMSKAGRLVSSNPSELASGPVRRFHHRAHPRCRVENTDSENDASPLVDPELLESLASIEVPDQAKIGGSKASIDIVKSGMVREALGEKALGIASVLVELPLPVDSKTKQALQQQCENAVKTIEWVTNPLIVITAPEGAPSAVMSSSPSSSASSPVSPFADMGNSEVDTMRKGGLKSVDKVIAVASCKGGVGKSTTSVNLAFALRAQGYKVGIVDTDLYGPSLPTMVTPENSEVAFENGGSEIIPVEAHGVKMMSMGFINPTDSMVVRGARAAPLVEQMLTRTQWGELDFLVIDMPPGTGDIQLTLSQSVSIDAAVVVTTPQRLSFADVVKGVEMFDKVGI…		>jgi|Bigna1|87067|estExt_fgenesh1_pg.C_160147		Bigelowiella natans		Rhizaria	Chlorarachniophyceae	chHCF101	JGI	>jgi|Bigna1|87067|estExt_fgenesh1_pg.C_160147	https://genome.jgi.doe.gov/Bigna1/Bigna1.home.html		stejny	Ch 97	O 21	Ch 36	50	39	4	N -/-	4	70 (23)	cTP 84				>jgi|Bigna1|87067|estExt_fgenesh1_pg.C_160147	>jgi|Bigna1|87067|estExt_fgenesh1_pg.C_160147	MVPPHTWSPTACLLQALIILGGGRESPWDSRKFSLAIAQRLRRLPSQRASISLPLSRIRDMSKAGRLVSSNPSELASGPVRRFHHRAHPRCRVENTDSENDASPLVDPELLESLASIEVPDQAKIGGSKASIDIVKSGMVREALGEKALGIASVLVELPLPVDSKTKQALQQQCENAVKTIEWVTNPLIVITAPEGAPSAVMSSSPSSSASSPVSPFADMGNSEVDTMRKGGLKSVDKVIAVASCKGGVGKSTTSVNLAFALRAQGYKVGIVDTDLYGPSLPTMVTPENSEVAFENGGSEIIPVEAHGVKMMSMGFINPTDSMVVRGARAAPLVEQMLTRTQWGELDFLVIDMPPGTGDIQLTLSQSVSIDAAVVVTTPQRLSFADVVKGVEMFDKVGI…	MVPPHTWSPTACLLQALIILGGGRESPWDSRKFSLAIAQRLRRLPSQRASISLPLSRIRDMSKAGRLVSSNPSELASGPVRRFHHRAHPRCRVENTDSENDASPLVDPELLESLASIEVPDQAKIGGSKASIDIVKSGMVREALGEKALGIASVLVELPLPVDSKTKQALQQQCENAVKTIEWVTNPLIVITAPEGAPSAVMSSSPSSSASSPVSPFADMGNSEVDTMRKGGLKSVDKVIAVASCKGGVGKSTTSVNLAFALRAQGYKVGIVDTDLYGPSLPTMVTPENSEVAFENGGSEIIPVEAHGVKMMSMGFINPTDSMVVRGARAAPLVEQMLTRTQWGELDFLVIDMPPGTGDIQLTLSQSVSIDAAVVVTTPQRLSFADVVKGVEMFDKVGI…	jgi|Bigna1|87067|estExt_fgenesh1_pg.C_160147	#REF!	>	Bigelowiella	226	>Bigelowiella226	Bigelowiella226	MVPPHTWSPTACLLQALIILGGGRESPWDSRKFSLAIAQRLRRLPSQRASISLPLSRIRDMSKAGRLVSSNPSELASGPVRRFHHRAHPRCRVENTDSENDASPLVDPELLESLASIEVPDQAKIGGSKASIDIVKSGMVREALGEKALGIASVLVELPLPVDSKTKQALQQQCENAVKTIEWVTNPLIVITAPEGAPSAVMSSSPSSSASSPVSPFADMGNSEVDTMRKGGLKSVDKVIAVASCKGGVGKSTTSVNLAFALRAQGYKVGIVDTDLYGPSLPTMVTPENSEVAFENGGSEIIPVEAHGVKMMSMGFINPTDSMVVRGARAAPLVEQMLTRTQWGELDFLVIDMPPGTGDIQLTLSQSVSIDAAVVVTTPQRLSFADVVKGVEMFDKVGI…	Rhizaria	stejny	0	MVPPHTWSPTACLLQALIILGGGRESPWDSRKFSLAIAQRLRRLPSQRASISLPLSRIRDMSKAGRLVSSNPSELASGPVRRFHHRAHPRCRVENTDSENDASPLVDPELLESLASIEVPDQAKIGGSKASIDIVKSGMVREALGEKALGIASVLVELPLPVDSKTKQALQQQCENAVKTIEWVTNPLIVITAPEGAPSAVMSSSPSSSASSPVSPFADMGNSEVDTMRKGGLKSVDKVIAVASCKGGVGKSTTSVNLAFALRAQGYKVGIVDTDLYGPSLPTMVTPENSEVAFENGGSEIIPVEAHGVKMMSMGFINPTDSMVVRGARAAPLVEQMLTRTQWGELDFLVIDMPPGTGDIQLTLSQSVSIDAAVVVTTPQRLSFADVVKGVEMFDKVGI…	RESPWDSRKFSLAIAQRLRRLPSQRASISLPLSRIRDMSKAGRLVSSNPSELASGPVRRFHHRAHPRCRVENTDSENDASPLVDPELLESLASIEVPDQAKIGGSKASIDIVKSGMVREALGEKALGIASVLVELPLPVDSKTKQALQQQCENAVKTIEWVTNPLIVITAPEGAPSAVMSSSPSSSASSPVSPFADMGNSEVDTMRKGGLKSVDKVIAVASCKGGVGKSTTSVNLAFALRAQGYKVGIVDTDLYGPSLPTMVTPENSEVAFENGGSEIIPVEAHGVKMMSMGFINPTDSMVVRGARAAPLVEQMLTRTQWGELDFLVIDMPPGTGDIQLTLSQSVSIDAAVVVTTPQRLSFADVVKGVEMFDKVGIPCVAVVENMAFWQNNELSKRVEA…	OTHER	0.675020	0.176132	0.043814	0.103256	0.001779
MTTTTTRWNHSTRQTLRCCMVWMCLSLSTIDAFTPPNPYRFRRGSSTLTRPFATPPLPSGGAPVLVDAVEDTLPPIPKEWQGEVLSTLKSVIDPDLGSDIVTLGFVQNLKLDGRDVSFDVELTTPACPVKEQFQLDCQQLVQDLPWTNNIQVTMTAQPSVQETATLGMSQVGAVIAVSSCKGGVGKSTTAVNLAFSLQRLGATVGIFDADVYGPSLPTMITPQDDTVRFVGRQVAPLQRNGVRLMSFGYVNDGSAVMRGPMVTQLLDQFLSVTHWGALDYLILDMPPGTGDIQLTLTQKLNITAAVIVTTPQELSFADVVRGVEMFDTVNVPCIAVVENMAYYEVESSTPQWNEEALESAIRTKLVESGVELNGDGEGTDTLAKDLVQVVLRNAREKSA…		>phaeodactylum_tricornutum_chloro		Phaeodactylum tricornutum		Stramenopila	Bacillariophyta	chHCF101	JGI				stejny	M 70	M78	M 79	63	90	4	N ++/-	1	70 (32)	mTP 69				>phaeodactylum_tricornutum_chloro	>phaeodactylum_tricornutum_chloro	MTTTTTRWNHSTRQTLRCCMVWMCLSLSTIDAFTPPNPYRFRRGSSTLTRPFATPPLPSGGAPVLVDAVEDTLPPIPKEWQGEVLSTLKSVIDPDLGSDIVTLGFVQNLKLDGRDVSFDVELTTPACPVKEQFQLDCQQLVQDLPWTNNIQVTMTAQPSVQETATLGMSQVGAVIAVSSCKGGVGKSTTAVNLAFSLQRLGATVGIFDADVYGPSLPTMITPQDDTVRFVGRQVAPLQRNGVRLMSFGYVNDGSAVMRGPMVTQLLDQFLSVTHWGALDYLILDMPPGTGDIQLTLTQKLNITAAVIVTTPQELSFADVVRGVEMFDTVNVPCIAVVENMAYYEVESSTPQWNEEALESAIRTKLVESGVELNGDGEGTDTLAKDLVQVVLRNAREKSA…	MTTTTTRWNHSTRQTLRCCMVWMCLSLSTIDAFTPPNPYRFRRGSSTLTRPFATPPLPSGGAPVLVDAVEDTLPPIPKEWQGEVLSTLKSVIDPDLGSDIVTLGFVQNLKLDGRDVSFDVELTTPACPVKEQFQLDCQQLVQDLPWTNNIQVTMTAQPSVQETATLGMSQVGAVIAVSSCKGGVGKSTTAVNLAFSLQRLGATVGIFDADVYGPSLPTMITPQDDTVRFVGRQVAPLQRNGVRLMSFGYVNDGSAVMRGPMVTQLLDQFLSVTHWGALDYLILDMPPGTGDIQLTLTQKLNITAAVIVTTPQELSFADVVRGVEMFDTVNVPCIAVVENMAYYEVESSTPQWNEEALESAIRTKLVESGVELNGDGEGTDTLAKDLVQVVLRNAREKSA…	phaeodactylum_tricornutum_chloro	#REF!	>	Phaeodactylum	232	>Phaeodactylum232	Phaeodactylum232	MTTTTTRWNHSTRQTLRCCMVWMCLSLSTIDAFTPPNPYRFRRGSSTLTRPFATPPLPSGGAPVLVDAVEDTLPPIPKEWQGEVLSTLKSVIDPDLGSDIVTLGFVQNLKLDGRDVSFDVELTTPACPVKEQFQLDCQQLVQDLPWTNNIQVTMTAQPSVQETATLGMSQVGAVIAVSSCKGGVGKSTTAVNLAFSLQRLGATVGIFDADVYGPSLPTMITPQDDTVRFVGRQVAPLQRNGVRLMSFGYVNDGSAVMRGPMVTQLLDQFLSVTHWGALDYLILDMPPGTGDIQLTLTQKLNITAAVIVTTPQELSFADVVRGVEMFDTVNVPCIAVVENMAYYEVESSTPQWNEEALESAIRTKLVESGVELNGDGEGTDTLAKDLVQVVLRNAREKSA…	Stramenopila	stejny	0	MTTTTTRWNHSTRQTLRCCMVWMCLSLSTIDAFTPPNPYRFRRGSSTLTRPFATPPLPSGGAPVLVDAVEDTLPPIPKEWQGEVLSTLKSVIDPDLGSDIVTLGFVQNLKLDGRDVSFDVELTTPACPVKEQFQLDCQQLVQDLPWTNNIQVTMTAQPSVQETATLGMSQVGAVIAVSSCKGGVGKSTTAVNLAFSLQRLGATVGIFDADVYGPSLPTMITPQDDTVRFVGRQVAPLQRNGVRLMSFGYVNDGSAVMRGPMVTQLLDQFLSVTHWGALDYLILDMPPGTGDIQLTLTQKLNITAAVIVTTPQELSFADVVRGVEMFDTVNVPCIAVVENMAYYEVESSTPQWNEEALESAIRTKLVESGVELNGDGEGTDTLAKDLVQVVLRNAREKSA…	FTPPNPYRFRRGSSTLTRPFATPPLPSGGAPVLVDAVEDTLPPIPKEWQGEVLSTLKSVIDPDLGSDIVTLGFVQNLKLDGRDVSFDVELTTPACPVKEQFQLDCQQLVQDLPWTNNIQVTMTAQPSVQETATLGMSQVGAVIAVSSCKGGVGKSTTAVNLAFSLQRLGATVGIFDADVYGPSLPTMITPQDDTVRFVGRQVAPLQRNGVRLMSFGYVNDGSAVMRGPMVTQLLDQFLSVTHWGALDYLILDMPPGTGDIQLTLTQKLNITAAVIVTTPQELSFADVVRGVEMFDTVNVPCIAVVENMAYYEVESSTPQWNEEALESAIRTKLVESGVELNGDGEGTDTLAKDLVQVVLRNAREKSADPEKIQIFGAGHRDRLSQQWGIEHSFSIPLLN…	SP	0.089028	0.656204	0.180434	0.072326	0.002008
MRTTLIVATLAGAASGFVLSPSRVLPMPHISSRTALGPSSSPLLSLKFSLISNDAPLFKYPSDWQSQILAALSVINDPDLNADIVSLGFVQNLKIDESSNIVSLDLELTTPACPVKDLFVQQCQDIINGLAWTRGADVTLTSQPTAAPSDAPLGMSQIGAVIAVSSCKGGVGKSTTAVNLAFALESLGAKVGIFDADVYGPSLPTMVTPEDDNVRFVGRQIAPLRRGDVSLMSFGYVNEGSAIMRGPMVTQLLDQFLSLTNWGALDYLIMDMPPGTGDIQLTLSQRLNITAAVIVTTPQELSFVDVERGVEMFDTVNVPCIAVVENMAYLEREETESQVEMDVDLLQKSFMEALQSDGILSDSDNASEVASDLVKIVQKNVQSKALESEKEVIRIFGPG…		>ThallPseud_HCF101_CHloro		Thalassiosira pseudonana		Stramenopila	Bacillariophyta	chHCF101	JGI				stejny	Ch 97	M 43	Ch 67	55	83	1	N ++/-	6	100 (26)	cTP29				>ThallPseud_HCF101_CHloro	>ThallPseud_HCF101_CHloro	MRTTLIVATLAGAASGFVLSPSRVLPMPHISSRTALGPSSSPLLSLKFSLISNDAPLFKYPSDWQSQILAALSVINDPDLNADIVSLGFVQNLKIDESSNIVSLDLELTTPACPVKDLFVQQCQDIINGLAWTRGADVTLTSQPTAAPSDAPLGMSQIGAVIAVSSCKGGVGKSTTAVNLAFALESLGAKVGIFDADVYGPSLPTMVTPEDDNVRFVGRQIAPLRRGDVSLMSFGYVNEGSAIMRGPMVTQLLDQFLSLTNWGALDYLIMDMPPGTGDIQLTLSQRLNITAAVIVTTPQELSFVDVERGVEMFDTVNVPCIAVVENMAYLEREETESQVEMDVDLLQKSFMEALQSDGILSDSDNASEVASDLVKIVQKNVQSKALESEKEVIRIFGPG…	MRTTLIVATLAGAASGFVLSPSRVLPMPHISSRTALGPSSSPLLSLKFSLISNDAPLFKYPSDWQSQILAALSVINDPDLNADIVSLGFVQNLKIDESSNIVSLDLELTTPACPVKDLFVQQCQDIINGLAWTRGADVTLTSQPTAAPSDAPLGMSQIGAVIAVSSCKGGVGKSTTAVNLAFALESLGAKVGIFDADVYGPSLPTMVTPEDDNVRFVGRQIAPLRRGDVSLMSFGYVNEGSAIMRGPMVTQLLDQFLSLTNWGALDYLIMDMPPGTGDIQLTLSQRLNITAAVIVTTPQELSFVDVERGVEMFDTVNVPCIAVVENMAYLEREETESQVEMDVDLLQKSFMEALQSDGILSDSDNASEVASDLVKIVQKNVQSKALESEKEVIRIFGPG…	ThallPseud_HCF101_CHloro	#REF!	>	Thalassiosira	238	>Thalassiosira238	Thalassiosira238	MRTTLIVATLAGAASGFVLSPSRVLPMPHISSRTALGPSSSPLLSLKFSLISNDAPLFKYPSDWQSQILAALSVINDPDLNADIVSLGFVQNLKIDESSNIVSLDLELTTPACPVKDLFVQQCQDIINGLAWTRGADVTLTSQPTAAPSDAPLGMSQIGAVIAVSSCKGGVGKSTTAVNLAFALESLGAKVGIFDADVYGPSLPTMVTPEDDNVRFVGRQIAPLRRGDVSLMSFGYVNEGSAIMRGPMVTQLLDQFLSLTNWGALDYLIMDMPPGTGDIQLTLSQRLNITAAVIVTTPQELSFVDVERGVEMFDTVNVPCIAVVENMAYLEREETESQVEMDVDLLQKSFMEALQSDGILSDSDNASEVASDLVKIVQKNVQSKALESEKEVIRIFGPG…	Stramenopila	stejny	0	MRTTLIVATLAGAASGFVLSPSRVLPMPHISSRTALGPSSSPLLSLKFSLISNDAPLFKYPSDWQSQILAALSVINDPDLNADIVSLGFVQNLKIDESSNIVSLDLELTTPACPVKDLFVQQCQDIINGLAWTRGADVTLTSQPTAAPSDAPLGMSQIGAVIAVSSCKGGVGKSTTAVNLAFALESLGAKVGIFDADVYGPSLPTMVTPEDDNVRFVGRQIAPLRRGDVSLMSFGYVNEGSAIMRGPMVTQLLDQFLSLTNWGALDYLIMDMPPGTGDIQLTLSQRLNITAAVIVTTPQELSFVDVERGVEMFDTVNVPCIAVVENMAYLEREETESQVEMDVDLLQKSFMEALQSDGILSDSDNASEVASDLVKIVQKNVQSKALESEKEVIRIFGPG…	FVLSPSRVLPMPHISSRTALGPSSSPLLSLKFSLISNDAPLFKYPSDWQSQILAALSVINDPDLNADIVSLGFVQNLKIDESSNIVSLDLELTTPACPVKDLFVQQCQDIINGLAWTRGADVTLTSQPTAAPSDAPLGMSQIGAVIAVSSCKGGVGKSTTAVNLAFALESLGAKVGIFDADVYGPSLPTMVTPEDDNVRFVGRQIAPLRRGDVSLMSFGYVNEGSAIMRGPMVTQLLDQFLSLTNWGALDYLIMDMPPGTGDIQLTLSQRLNITAAVIVTTPQELSFVDVERGVEMFDTVNVPCIAVVENMAYLEREETESQVEMDVDLLQKSFMEALQSDGILSDSDNASEVASDLVKIVQKNVQSKALESEKEVIRIFGPGHKRRLSEQWGIEHTYS…	mTP	0.008372	0.249472	0.383901	0.356619	0.001637
MTYRHYGHFRALFSIIFLGKYLSTSGFIQKHHVSIFGTSSSSNKPTSTPLYRYAPSVSQLFIASTPFHEKLPIVSADRNLAETSSVITSSSEKNIAQVVTQLRQVMDPDLGSDVVTLGFIKNLTIDGATGRVSFVLELTTPACPVKDDLKAQAMQVVETLPWVTKADVILSARPITAEKSAGGDMKATGLSLVNNVIAVSSCKGGVGKSTTAVNLAFALDRQGAKVGILDADIYGPSLPTMVAPDTEMVEFVESQIRPMIRQTGLDAEGQPKGVKLMSFGYVNPGAAAVMRGPMVIQLINQLLTLTSWGELDYLVIDMPPGTGDIPLTLCQSLNITAAVIVTTPQRLSFTDVVKGVDMFDTVNVPCVAVVENMAYADVSALDYVDSREDMNRNGGVAGA…		>Nannochloropsisgi|585111142|gb|EWM28719.1| protein of unknown function, DUF971 [Nannochloropsis gaditana]		Nannochloropsis gaditana		Stramenopila	Eustigmatophyceae	chHCF101	NCBI	EWM28719.1			stejny	M 61	M 65	M33	32	85	63	N 0/-	5	30 (26(	Ctp 86				>Nannochloropsisgi|585111142|gb|EWM28719.1| protein of unknown function, DUF971 [Nannochloropsis gaditana]	>Nannochloropsisgi|585111142|gb|EWM28719.1|_protein_of_unknown_function,_DUF971_[Nannochloropsis_gaditana]	MTYRHYGHFRALFSIIFLGKYLSTSGFIQKHHVSIFGTSSSSNKPTSTPLYRYAPSVSQLFIASTPFHEKLPIVSADRNLAETSSVITSSSEKNIAQVVTQLRQVMDPDLGSDVVTLGFIKNLTIDGATGRVSFVLELTTPACPVKDDLKAQAMQVVETLPWVTKADVILSARPITAEKSAGGDMKATGLSLVNNVIAVSSCKGGVGKSTTAVNLAFALDRQGAKVGILDADIYGPSLPTMVAPDTEMVEFVESQIRPMIRQTGLDAEGQPKGVKLMSFGYVNPGAAAVMRGPMVIQLINQLLTLTSWGELDYLVIDMPPGTGDIPLTLCQSLNITAAVIVTTPQRLSFTDVVKGVDMFDTVNVPCVAVVENMAYADVSALDYVDSREDMNRNGGVAGA…	MTYRHYGHFRALFSIIFLGKYLSTSGFIQKHHVSIFGTSSSSNKPTSTPLYRYAPSVSQLFIASTPFHEKLPIVSADRNLAETSSVITSSSEKNIAQVVTQLRQVMDPDLGSDVVTLGFIKNLTIDGATGRVSFVLELTTPACPVKDDLKAQAMQVVETLPWVTKADVILSARPITAEKSAGGDMKATGLSLVNNVIAVSSCKGGVGKSTTAVNLAFALDRQGAKVGILDADIYGPSLPTMVAPDTEMVEFVESQIRPMIRQTGLDAEGQPKGVKLMSFGYVNPGAAAVMRGPMVIQLINQLLTLTSWGELDYLVIDMPPGTGDIPLTLCQSLNITAAVIVTTPQRLSFTDVVKGVDMFDTVNVPCVAVVENMAYADVSALDYVDSREDMNRNGGVAGA…	Nannochloropsisgi|585111142|gb|EWM28719.1|_protein_of_unknown_function,_DUF971__Nannochloropsis_gaditana_	#REF!	>	Nannochloropsis	242	>Nannochloropsis242	Nannochloropsis242	MTYRHYGHFRALFSIIFLGKYLSTSGFIQKHHVSIFGTSSSSNKPTSTPLYRYAPSVSQLFIASTPFHEKLPIVSADRNLAETSSVITSSSEKNIAQVVTQLRQVMDPDLGSDVVTLGFIKNLTIDGATGRVSFVLELTTPACPVKDDLKAQAMQVVETLPWVTKADVILSARPITAEKSAGGDMKATGLSLVNNVIAVSSCKGGVGKSTTAVNLAFALDRQGAKVGILDADIYGPSLPTMVAPDTEMVEFVESQIRPMIRQTGLDAEGQPKGVKLMSFGYVNPGAAAVMRGPMVIQLINQLLTLTSWGELDYLVIDMPPGTGDIPLTLCQSLNITAAVIVTTPQRLSFTDVVKGVDMFDTVNVPCVAVVENMAYADVSALDYVDSREDMNRNGGVAGA…	Stramenopila	stejny	0	MTYRHYGHFRALFSIIFLGKYLSTSGFIQKHHVSIFGTSSSSNKPTSTPLYRYAPSVSQLFIASTPFHEKLPIVSADRNLAETSSVITSSSEKNIAQVVTQLRQVMDPDLGSDVVTLGFIKNLTIDGATGRVSFVLELTTPACPVKDDLKAQAMQVVETLPWVTKADVILSARPITAEKSAGGDMKATGLSLVNNVIAVSSCKGGVGKSTTAVNLAFALDRQGAKVGILDADIYGPSLPTMVAPDTEMVEFVESQIRPMIRQTGLDAEGQPKGVKLMSFGYVNPGAAAVMRGPMVIQLINQLLTLTSWGELDYLVIDMPPGTGDIPLTLCQSLNITAAVIVTTPQRLSFTDVVKGVDMFDTVNVPCVAVVENMAYADVSALDYVDSREDMNRNGGVAGA…	FIQKHHVSIFGTSSSSNKPTSTPLYRYAPSVSQLFIASTPFHEKLPIVSADRNLAETSSVITSSSEKNIAQVVTQLRQVMDPDLGSDVVTLGFIKNLTIDGATGRVSFVLELTTPACPVKDDLKAQAMQVVETLPWVTKADVILSARPITAEKSAGGDMKATGLSLVNNVIAVSSCKGGVGKSTTAVNLAFALDRQGAKVGILDADIYGPSLPTMVAPDTEMVEFVESQIRPMIRQTGLDAEGQPKGVKLMSFGYVNPGAAAVMRGPMVIQLINQLLTLTSWGELDYLVIDMPPGTGDIPLTLCQSLNITAAVIVTTPQRLSFTDVVKGVDMFDTVNVPCVAVVENMAYADVSALDYVDSREDMNRNGGVAGAWQRLRQDIEDVLEDEDGIRTGKGAVV…	mTP	0.122419	0.296985	0.568134	0.009116	0.003345
MHMQLKRPCVVAAAVASLQCLCSKAFVQPFSQHRAKQGIWPHQYSCKSTSLPVQQRARSYHVSMMTETTSDTPPGRKDEVLAVLSAVMDPDLSMDIVSLGFIKELEISGEDEGRQVVTFDVELTTPACPVKAQFQQDCRDLVEALPWVDRAEVTMTAQPVRDVSDTVPTGLSKVATIIAVSSCKGGVGKSTTAVNLAFALDKQGAKVGILDADIYGPSLPTMVKPDREEVEFVGNQIRPMTAHGVKLMSYGFVNQGAAIMRGPMVSQLLSQFVTLTSWGELDYLVIDMPPGTGDIQLTLCQVLNITAAVIVTTPQKLSFTDVVKGIDLFDTVNVPSVAVVENMAYYDAVDQTVFKTGLESNIEDLLTLDGDELSAAAAREGLASPPQDETALRAAVIAE…		>Ectocarpus_siliculosus_gi|298707278|		Ectocarpus siliculosus		Stramenopila	Phaeophyceae	chHCF101	NCBI	298707278			stejny	M 79	O 34	Ch-SP 34	52	87	21	N 0/-	33	100 (25)	mTP 80				>Ectocarpus_siliculosus_gi|298707278|	>Ectocarpus_siliculosus_gi|298707278|	MHMQLKRPCVVAAAVASLQCLCSKAFVQPFSQHRAKQGIWPHQYSCKSTSLPVQQRARSYHVSMMTETTSDTPPGRKDEVLAVLSAVMDPDLSMDIVSLGFIKELEISGEDEGRQVVTFDVELTTPACPVKAQFQQDCRDLVEALPWVDRAEVTMTAQPVRDVSDTVPTGLSKVATIIAVSSCKGGVGKSTTAVNLAFALDKQGAKVGILDADIYGPSLPTMVKPDREEVEFVGNQIRPMTAHGVKLMSYGFVNQGAAIMRGPMVSQLLSQFVTLTSWGELDYLVIDMPPGTGDIQLTLCQVLNITAAVIVTTPQKLSFTDVVKGIDLFDTVNVPSVAVVENMAYYDAVDQTVFKTGLESNIEDLLTLDGDELSAAAAREGLASPPQDETALRAAVIAE…	MHMQLKRPCVVAAAVASLQCLCSKAFVQPFSQHRAKQGIWPHQYSCKSTSLPVQQRARSYHVSMMTETTSDTPPGRKDEVLAVLSAVMDPDLSMDIVSLGFIKELEISGEDEGRQVVTFDVELTTPACPVKAQFQQDCRDLVEALPWVDRAEVTMTAQPVRDVSDTVPTGLSKVATIIAVSSCKGGVGKSTTAVNLAFALDKQGAKVGILDADIYGPSLPTMVKPDREEVEFVGNQIRPMTAHGVKLMSYGFVNQGAAIMRGPMVSQLLSQFVTLTSWGELDYLVIDMPPGTGDIQLTLCQVLNITAAVIVTTPQKLSFTDVVKGIDLFDTVNVPSVAVVENMAYYDAVDQTVFKTGLESNIEDLLTLDGDELSAAAAREGLASPPQDETALRAAVIAE…	Ectocarpus_siliculosus_gi|298707278|	#REF!	>	Ectocarpus	263	>Ectocarpus263	Ectocarpus263	MHMQLKRPCVVAAAVASLQCLCSKAFVQPFSQHRAKQGIWPHQYSCKSTSLPVQQRARSYHVSMMTETTSDTPPGRKDEVLAVLSAVMDPDLSMDIVSLGFIKELEISGEDEGRQVVTFDVELTTPACPVKAQFQQDCRDLVEALPWVDRAEVTMTAQPVRDVSDTVPTGLSKVATIIAVSSCKGGVGKSTTAVNLAFALDKQGAKVGILDADIYGPSLPTMVKPDREEVEFVGNQIRPMTAHGVKLMSYGFVNQGAAIMRGPMVSQLLSQFVTLTSWGELDYLVIDMPPGTGDIQLTLCQVLNITAAVIVTTPQKLSFTDVVKGIDLFDTVNVPSVAVVENMAYYDAVDQTVFKTGLESNIEDLLTLDGDELSAAAAREGLASPPQDETALRAAVIAE…	Stramenopila	stejny	0	MHMQLKRPCVVAAAVASLQCLCSKAFVQPFSQHRAKQGIWPHQYSCKSTSLPVQQRARSYHVSMMTETTSDTPPGRKDEVLAVLSAVMDPDLSMDIVSLGFIKELEISGEDEGRQVVTFDVELTTPACPVKAQFQQDCRDLVEALPWVDRAEVTMTAQPVRDVSDTVPTGLSKVATIIAVSSCKGGVGKSTTAVNLAFALDKQGAKVGILDADIYGPSLPTMVKPDREEVEFVGNQIRPMTAHGVKLMSYGFVNQGAAIMRGPMVSQLLSQFVTLTSWGELDYLVIDMPPGTGDIQLTLCQVLNITAAVIVTTPQKLSFTDVVKGIDLFDTVNVPSVAVVENMAYYDAVDQTVFKTGLESNIEDLLTLDGDELSAAAAREGLASPPQDETALRAAVIAE…	FVQPFSQHRAKQGIWPHQYSCKSTSLPVQQRARSYHVSMMTETTSDTPPGRKDEVLAVLSAVMDPDLSMDIVSLGFIKELEISGEDEGRQVVTFDVELTTPACPVKAQFQQDCRDLVEALPWVDRAEVTMTAQPVRDVSDTVPTGLSKVATIIAVSSCKGGVGKSTTAVNLAFALDKQGAKVGILDADIYGPSLPTMVKPDREEVEFVGNQIRPMTAHGVKLMSYGFVNQGAAIMRGPMVSQLLSQFVTLTSWGELDYLVIDMPPGTGDIQLTLCQVLNITAAVIVTTPQKLSFTDVVKGIDLFDTVNVPSVAVVENMAYYDAVDQTVFKTGLESNIEDLLTLDGDELSAAAAREGLASPPQDETALRAAVIAEVMKKRASTKQREYIFGKGHQMRLAD…	mTP	0.045309	0.200201	0.403062	0.350077	0.001351
MNRFTALRFVTTVFLFPTATLSFAPQPISRSTSTTLSLSFFSALHTTTRLKDASSTNREIPTEWQGVVLSKLKQIQDPDLMVDIVTAGFCQNLKYDPINSKLSMDLELTTPACPVKDQFQRDCEQLLLELPWIQQVEVTLTAQPQGTSSTSLTGLAQVGAIVAVSSCKGGVGKSTTAVNLAFSLQQLGATVGILDTDLYGPSLPTMVTPDDDIVRFVGRQIAPLQRNGVRLLSFGHIHDQAAVMRGAMVTQLLEQFLDVCQWGKLDYLIVDMPPGTGDIPLTLTQKLNLTAAVIVTTPTELSFQDVKKGIEMFDTVQVPCIAVVENMAHYELPESMKETVAKAVQQSSYVTDAEQVTQEVWKALQNTPLPIFGAGHRSTLQQMYGIEQHFKVPLMDQVA…		>tr|A0A1Z5JLB2|A0A1Z5JLB2_FISSO		Fistulifera solaris		Stramenopila	Bacillariophyta	chHCF101																									>	Fistulifera	275	>Fistulifera275	Fistulifera275	MNRFTALRFVTTVFLFPTATLSFAPQPISRSTSTTLSLSFFSALHTTTRLKDASSTNREIPTEWQGVVLSKLKQIQDPDLMVDIVTAGFCQNLKYDPINSKLSMDLELTTPACPVKDQFQRDCEQLLLELPWIQQVEVTLTAQPQGTSSTSLTGLAQVGAIVAVSSCKGGVGKSTTAVNLAFSLQQLGATVGILDTDLYGPSLPTMVTPDDDIVRFVGRQIAPLQRNGVRLLSFGHIHDQAAVMRGAMVTQLLEQFLDVCQWGKLDYLIVDMPPGTGDIPLTLTQKLNLTAAVIVTTPTELSFQDVKKGIEMFDTVQVPCIAVVENMAHYELPESMKETVAKAVQQSSYVTDAEQVTQEVWKALQNTPLPIFGAGHRSTLQQMYGIEQHFKVPLMDQVA…	Stramenopila		0	MNRFTALRFVTTVFLFPTATLSFAPQPISRSTSTTLSLSFFSALHTTTRLKDASSTNREIPTEWQGVVLSKLKQIQDPDLMVDIVTAGFCQNLKYDPINSKLSMDLELTTPACPVKDQFQRDCEQLLLELPWIQQVEVTLTAQPQGTSSTSLTGLAQVGAIVAVSSCKGGVGKSTTAVNLAFSLQQLGATVGILDTDLYGPSLPTMVTPDDDIVRFVGRQIAPLQRNGVRLLSFGHIHDQAAVMRGAMVTQLLEQFLDVCQWGKLDYLIVDMPPGTGDIPLTLTQKLNLTAAVIVTTPTELSFQDVKKGIEMFDTVQVPCIAVVENMAHYELPESMKETVAKAVQQSSYVTDAEQVTQEVWKALQNTPLPIFGAGHRSTLQQMYGIEQHFKVPLMDQVA…	FAPQPISRSTSTTLSLSFFSALHTTTRLKDASSTNREIPTEWQGVVLSKLKQIQDPDLMVDIVTAGFCQNLKYDPINSKLSMDLELTTPACPVKDQFQRDCEQLLLELPWIQQVEVTLTAQPQGTSSTSLTGLAQVGAIVAVSSCKGGVGKSTTAVNLAFSLQQLGATVGILDTDLYGPSLPTMVTPDDDIVRFVGRQIAPLQRNGVRLLSFGHIHDQAAVMRGAMVTQLLEQFLDVCQWGKLDYLIVDMPPGTGDIPLTLTQKLNLTAAVIVTTPTELSFQDVKKGIEMFDTVQVPCIAVVENMAHYELPESMKETVAKAVQQSSYVTDAEQVTQEVWKALQNTPLPIFGAGHRSTLQQMYGIEQHFKVPLMDQVAYEGDHGTPFVLQQPDSSATRVY…	mTP	0.034097	0.355014	0.533403	0.073396	0.004090
MSSEWKVLAAAAGGLAAGLALGYAGAQYNGQAPPARDSKAATEGTEEQRYRQWEPPSNQAHGRAAAKTHVEAELADMLRVFAQLPMRPLVQATNGQQSAKAAARTVFVVASGKGGVGKSTISVNLAYALKDLGLSVGLLDIDIHGPSLPELIPMPPDSLSGTEHGMIVPYDYGGVGIMSWGYIQPGVAATIRAPIATRCVSQLLSMVQWGELDCLLIDTPPGTGDVLLTLTQTLRIDGAVLVTTGNEMSIADLAKGVQLFEKVDIPTLAVCQNMATIACGRCGCESDLFADSAAGRIPQLLESFQAAELYKIPLDPILSMAPVRPTPSQLHSIPYVRNPEHDGRPASRALRGLAQGLVAAFLAARLQHGRRSELRVKAGGGLELRLPGGELRPVPCPEL…		>Alexandrium_tamarense_3HCF		Alexandrium tamarense		Alveolata	Dinophyceae	mHCF101	imicrobe	CAMPEP_0186320748	Alexandrium-temarense-CCMP1771.pep	chHCF101		O 41	C 47	Ch-SP 71	25	6	0	N ++/-	71	100(26)	O 73				>Alexandrium_tamarense_3HCF	>Alexandrium_tamarense_3HCF	MSSEWKVLAAAAGGLAAGLALGYAGAQYNGQAPPARDSKAATEGTEEQRYRQWEPPSNQAHGRAAAKTHVEAELADMLRVFAQLPMRPLVQATNGQQSAKAAARTVFVVASGKGGVGKSTISVNLAYALKDLGLSVGLLDIDIHGPSLPELIPMPPDSLSGTEHGMIVPYDYGGVGIMSWGYIQPGVAATIRAPIATRCVSQLLSMVQWGELDCLLIDTPPGTGDVLLTLTQTLRIDGAVLVTTGNEMSIADLAKGVQLFEKVDIPTLAVCQNMATIACGRCGCESDLFADSAAGRIPQLLESFQAAELYKIPLDPILSMAPVRPTPSQLHSIPYVRNPEHDGRPASRALRGLAQGLVAAFLAARLQHGRRSELRVKAGGGLELRLPGGELRPVPCPEL…	MSSEWKVLAAAAGGLAAGLALGYAGAQYNGQAPPARDSKAATEGTEEQRYRQWEPPSNQAHGRAAAKTHVEAELADMLRVFAQLPMRPLVQATNGQQSAKAAARTVFVVASGKGGVGKSTISVNLAYALKDLGLSVGLLDIDIHGPSLPELIPMPPDSLSGTEHGMIVPYDYGGVGIMSWGYIQPGVAATIRAPIATRCVSQLLSMVQWGELDCLLIDTPPGTGDVLLTLTQTLRIDGAVLVTTGNEMSIADLAKGVQLFEKVDIPTLAVCQNMATIACGRCGCESDLFADSAAGRIPQLLESFQAAELYKIPLDPILSMAPVRPTPSQLHSIPYVRNPEHDGRPASRALRGLAQGLVAAFLAARLQHGRRSELRVKAGGGLELRLPGGELRPVPCPEL…	Alexandrium_tamarense_3HCF	#REF!	>	Alexandrium	25	>Alexandrium25	Alexandrium25	MSSEWKVLAAAAGGLAAGLALGYAGAQYNGQAPPARDSKAATEGTEEQRYRQWEPPSNQAHGRAAAKTHVEAELADMLRVFAQLPMRPLVQATNGQQSAKAAARTVFVVASGKGGVGKSTISVNLAYALKDLGLSVGLLDIDIHGPSLPELIPMPPDSLSGTEHGMIVPYDYGGVGIMSWGYIQPGVAATIRAPIATRCVSQLLSMVQWGELDCLLIDTPPGTGDVLLTLTQTLRIDGAVLVTTGNEMSIADLAKGVQLFEKVDIPTLAVCQNMATIACGRCGCESDLFADSAAGRIPQLLESFQAAELYKIPLDPILSMAPVRPTPSQLHSIPYVRNPEHDGRPASRALRGLAQGLVAAFLAARLQHGRRSELRVKAGGGLELRLPGGELRPVPCPEL…	Alveolata		0	MSSEWKVLAAAAGGLAAGLALGYAGAQYNGQAPPARDSKAATEGTEEQRYRQWEPPSNQAHGRAAAKTHVEAELADMLRVFAQLPMRPLVQATNGQQSAKAAARTVFVVASGKGGVGKSTISVNLAYALKDLGLSVGLLDIDIHGPSLPELIPMPPDSLSGTEHGMIVPYDYGGVGIMSWGYIQPGVAATIRAPIATRCVSQLLSMVQWGELDCLLIDTPPGTGDVLLTLTQTLRIDGAVLVTTGNEMSIADLAKGVQLFEKVDIPTLAVCQNMATIACGRCGCESDLFADSAAGRIPQLLESFQAAELYKIPLDPILSMAPVRPTPSQLHSIPYVRNPEHDGRPASRALRGLAQGLVAAFLAARLQHGRRSELRVKAGGGLELRLPGGELRPVPCPEL…	QYNGQAPPARDSKAATEGTEEQRYRQWEPPSNQAHGRAAAKTHVEAELADMLRVFAQLPMRPLVQATNGQQSAKAAARTVFVVASGKGGVGKSTISVNLAYALKDLGLSVGLLDIDIHGPSLPELIPMPPDSLSGTEHGMIVPYDYGGVGIMSWGYIQPGVAATIRAPIATRCVSQLLSMVQWGELDCLLIDTPPGTGDVLLTLTQTLRIDGAVLVTTGNEMSIADLAKGVQLFEKVDIPTLAVCQNMATIACGRCGCESDLFADSAAGRIPQLLESFQAAELYKIPLDPILSMAPVRPTPSQLHSIPYVRNPEHDGRPASRALRGLAQGLVAAFLAARLQHGRRSELRVKAGGGLELRLPGGELRPVPCPELRAACRCAECVDEFTGEQLLDRGKILQ…	OTHER	0.530990	0.440837	0.007183	0.018189	0.002801
MSAGSDTWALRHLAGVAAISGAGAAAAFLLGRWSAQVEAAEAAAAAEALAAARPAEESTAFAFADKETPSRNGGGLPPQVTSAIPEQQLLGFVRQLNSKPLGPRGQKMSEAHSSAKLVLLCASGKGGVGKSTISVNLAYMMKQMGFEVAVLDLDIYGPSLPELVRLPPNCVTQNEAGRIVPIDYGGVALMSWGYVNPGEASTIRAPIANQIVGQLLQTVEWGQLDILIIDSPPGTGDVLLSIAQTLPVDGAVLVTTSNSISLADVSKGLQLFSKVDIDPLLVVRNMASVCCEACHHSQPLFVDPALESLTTYLSEQSIGLVDLPLDQKLSQAPMTFQPANARQYPFVVNPRNEGQPVWKALRLAACSVLEAALGLKGSITGPRMTKGPKKEAVASLRLR…		>Symbiodinium_sp3_Hfc		Symbiodinium sp.		Alveolata	Dinophyceae	mHCF101	imicrobe	CAMPEP_0192603282	Symbiodinium-sp-Mp.pep			Ch 48	O 44	Ch -SP 50	20	36	0	N -/-	50	60 (39)	cTP 63				>Symbiodinium_sp3_Hfc	>Symbiodinium_sp3_Hfc	MSAGSDTWALRHLAGVAAISGAGAAAAFLLGRWSAQVEAAEAAAAAEALAAARPAEESTAFAFADKETPSRNGGGLPPQVTSAIPEQQLLGFVRQLNSKPLGPRGQKMSEAHSSAKLVLLCASGKGGVGKSTISVNLAYMMKQMGFEVAVLDLDIYGPSLPELVRLPPNCVTQNEAGRIVPIDYGGVALMSWGYVNPGEASTIRAPIANQIVGQLLQTVEWGQLDILIIDSPPGTGDVLLSIAQTLPVDGAVLVTTSNSISLADVSKGLQLFSKVDIDPLLVVRNMASVCCEACHHSQPLFVDPALESLTTYLSEQSIGLVDLPLDQKLSQAPMTFQPANARQYPFVVNPRNEGQPVWKALRLAACSVLEAALGLKGSITGPRMTKGPKKEAVASLRLR…	MSAGSDTWALRHLAGVAAISGAGAAAAFLLGRWSAQVEAAEAAAAAEALAAARPAEESTAFAFADKETPSRNGGGLPPQVTSAIPEQQLLGFVRQLNSKPLGPRGQKMSEAHSSAKLVLLCASGKGGVGKSTISVNLAYMMKQMGFEVAVLDLDIYGPSLPELVRLPPNCVTQNEAGRIVPIDYGGVALMSWGYVNPGEASTIRAPIANQIVGQLLQTVEWGQLDILIIDSPPGTGDVLLSIAQTLPVDGAVLVTTSNSISLADVSKGLQLFSKVDIDPLLVVRNMASVCCEACHHSQPLFVDPALESLTTYLSEQSIGLVDLPLDQKLSQAPMTFQPANARQYPFVVNPRNEGQPVWKALRLAACSVLEAALGLKGSITGPRMTKGPKKEAVASLRLR…	Symbiodinium_sp3_Hfc	#REF!	>	Symbiodinium	57	>Symbiodinium57	Symbiodinium57	MSAGSDTWALRHLAGVAAISGAGAAAAFLLGRWSAQVEAAEAAAAAEALAAARPAEESTAFAFADKETPSRNGGGLPPQVTSAIPEQQLLGFVRQLNSKPLGPRGQKMSEAHSSAKLVLLCASGKGGVGKSTISVNLAYMMKQMGFEVAVLDLDIYGPSLPELVRLPPNCVTQNEAGRIVPIDYGGVALMSWGYVNPGEASTIRAPIANQIVGQLLQTVEWGQLDILIIDSPPGTGDVLLSIAQTLPVDGAVLVTTSNSISLADVSKGLQLFSKVDIDPLLVVRNMASVCCEACHHSQPLFVDPALESLTTYLSEQSIGLVDLPLDQKLSQAPMTFQPANARQYPFVVNPRNEGQPVWKALRLAACSVLEAALGLKGSITGPRMTKGPKKEAVASLRLR…	Alveolata		0	MSAGSDTWALRHLAGVAAISGAGAAAAFLLGRWSAQVEAAEAAAAAEALAAARPAEESTAFAFADKETPSRNGGGLPPQVTSAIPEQQLLGFVRQLNSKPLGPRGQKMSEAHSSAKLVLLCASGKGGVGKSTISVNLAYMMKQMGFEVAVLDLDIYGPSLPELVRLPPNCVTQNEAGRIVPIDYGGVALMSWGYVNPGEASTIRAPIANQIVGQLLQTVEWGQLDILIIDSPPGTGDVLLSIAQTLPVDGAVLVTTSNSISLADVSKGLQLFSKVDIDPLLVVRNMASVCCEACHHSQPLFVDPALESLTTYLSEQSIGLVDLPLDQKLSQAPMTFQPANARQYPFVVNPRNEGQPVWKALRLAACSVLEAALGLKGSITGPRMTKGPKKEAVASLRLR…	AAEAAAAAEALAAARPAEESTAFAFADKETPSRNGGGLPPQVTSAIPEQQLLGFVRQLNSKPLGPRGQKMSEAHSSAKLVLLCASGKGGVGKSTISVNLAYMMKQMGFEVAVLDLDIYGPSLPELVRLPPNCVTQNEAGRIVPIDYGGVALMSWGYVNPGEASTIRAPIANQIVGQLLQTVEWGQLDILIIDSPPGTGDVLLSIAQTLPVDGAVLVTTSNSISLADVSKGLQLFSKVDIDPLLVVRNMASVCCEACHHSQPLFVDPALESLTTYLSEQSIGLVDLPLDQKLSQAPMTFQPANARQYPFVVNPRNEGQPVWKALRLAACSVLEAALGLKGSITGPRMTKGPKKEAVASLRLRPGGLLEVRLRGGDLRPLPCGELRANCRCALCVDELTGE…	OTHER	0.585994	0.173358	0.142525	0.096103	0.002021
MLDRNSLNFMLALSGGIVLGIFVSKYLEFKDNYIMKKLNCYSNLLTGDKFKYIISNQSIKPKNVNEECVGIESPDAGKAASCVGCPNAEICASGETKQKVPINTMNLENIKNIILILSGKGGVGKSTVSMQLSWYLSQNFNVGLLDIDICGPSIPKMAGIANHEVHMSANGWSPVYANENLAIMSTAFLLPDEDDAVIWRGPKKNGLIRQFLTDVDWGNLDFLIIDTPPGTSDEHLSIITYLQGANVKGSIIVTTPQEISLQDVRKEITFCKKVELPIIGIVENMNKMFKNIQGNDLVNEMCKKMEVDYLITIPWDDQLLFCCEKGTSVNYEVPDSDSAREIKNLGDFLINTFVAS		>crypto		Cryptosporidium muris		Alveolata	Apicomplexa	Nbp35	NCBI	XP_002139712.1				Ch-SP 97	C 39	Ch-SP 90	23	9	10	Y ++/++	90	0					>crypto	>crypto	MLDRNSLNFMLALSGGIVLGIFVSKYLEFKDNYIMKKLNCYSNLLTGDKFKYIISNQSIKPKNVNEECVGIESPDAGKAASCVGCPNAEICASGETKQKVPINTMNLENIKNIILILSGKGGVGKSTVSMQLSWYLSQNFNVGLLDIDICGPSIPKMAGIANHEVHMSANGWSPVYANENLAIMSTAFLLPDEDDAVIWRGPKKNGLIRQFLTDVDWGNLDFLIIDTPPGTSDEHLSIITYLQGANVKGSIIVTTPQEISLQDVRKEITFCKKVELPIIGIVENMNKMFKNIQGNDLVNEMCKKMEVDYLITIPWDDQLLFCCEKGTSVNYEVPDSDSAREIKNLGDFLINTFVAS	MLDRNSLNFMLALSGGIVLGIFVSKYLEFKDNYIMKKLNCYSNLLTGDKFKYIISNQSIKPKNVNEECVGIESPDAGKAASCVGCPNAEICASGETKQKVPINTMNLENIKNIILILSGKGGVGKSTVSMQLSWYLSQNFNVGLLDIDICGPSIPKMAGIANHEVHMSANGWSPVYANENLAIMSTAFLLPDEDDAVIWRGPKKNGLIRQFLTDVDWGNLDFLIIDTPPGTSDEHLSIITYLQGANVKGSIIVTTPQEISLQDVRKEITFCKKVELPIIGIVENMNKMFKNIQGNDLVNEMCKKMEVDYLITIPWDDQLLFCCEKGTSVNYEVPDSDSAREIKNLGDFLINTFVAS	crypto	#REF!	>	Cryptosporidium	5	>Cryptosporidium5	Cryptosporidium5	MLDRNSLNFMLALSGGIVLGIFVSKYLEFKDNYIMKKLNCYSNLLTGDKFKYIISNQSIKPKNVNEECVGIESPDAGKAASCVGCPNAEICASGETKQKVPINTMNLENIKNIILILSGKGGVGKSTVSMQLSWYLSQNFNVGLLDIDICGPSIPKMAGIANHEVHMSANGWSPVYANENLAIMSTAFLLPDEDDAVIWRGPKKNGLIRQFLTDVDWGNLDFLIIDTPPGTSDEHLSIITYLQGANVKGSIIVTTPQEISLQDVRKEITFCKKVELPIIGIVENMNKMFKNIQGNDLVNEMCKKMEVDYLITIPWDDQLLFCCEKGTSVNYEVPDSDSAREIKNLGDFLINTFVAS	Alveolata		0	MLDRNSLNFMLALSGGIVLGIFVSKYLEFKDNYIMKKLNCYSNLLTGDKFKYIISNQSIKPKNVNEECVGIESPDAGKAASCVGCPNAEICASGETKQKVPINTMNLENIKNIILILSGKGGVGKSTVSMQLSWYLSQNFNVGLLDIDICGPSIPKMAGIANHEVHMSANGWSPVYANENLAIMSTAFLLPDEDDAVIWRGPKKNGLIRQFLTDVDWGNLDFLIIDTPPGTSDEHLSIITYLQGANVKGSIIVTTPQEISLQDVRKEITFCKKVELPIIGIVENMNKMFKNIQGNDLVNEMCKKMEVDYLITIPWDDQLLFCCEKGTSVNYEVPDSDSAREIKNLGDFLINTFVAS	IFVSKYLEFKDNYIMKKLNCYSNLLTGDKFKYIISNQSIKPKNVNEECVGIESPDAGKAASCVGCPNAEICASGETKQKVPINTMNLENIKNIILILSGKGGVGKSTVSMQLSWYLSQNFNVGLLDIDICGPSIPKMAGIANHEVHMSANGWSPVYANENLAIMSTAFLLPDEDDAVIWRGPKKNGLIRQFLTDVDWGNLDFLIIDTPPGTSDEHLSIITYLQGANVKGSIIVTTPQEISLQDVRKEITFCKKVELPIIGIVENMNKMFKNIQGNDLVNEMCKKMEVDYLITIPWDDQLLFCCEKGTSVNYEVPDSDSAREIKNLGDFLINTFVAS	OTHER	0.615636	0.380095	0.004050	0.000078	0.000141
MNVFTKRSFFSFFVGSLVGLSFSYVLTKKKSINEFIKYAIKYVTHKKGKKNKNNNNNNNNSIPDECPGLDSEHAGKSKACEGCPNRKICNDPELKKEKEKERNQIFNEVQENLKNVKFKILILSGKGGVGKSTVAAQLAFALSYLNYEVGLLDIDICGPSIPVLTKTIDHDVNYSMNGWVPIYKNNLSIMSVGYLLPNFDDPVIWRGPKKNGLIKQFLCDVYWKNLDFLIIDTPPGTSDEHLTICSYLKDNLDGCLIVTTPHILSICDVKKEIEFCKKTNIPILGIVENMYQPIFVSNYTVQKMCSDMNVHYAGKVTFHQNLIEACQQGVGCCDIDPYSPSSKELYHLCSILIQQIQKRYMLLQMGSNNDNNNLVQENNHQNKDNTRNSDNQKLTYQEE…		>Plasmodium_f		Plasmodium falciparum		Alveolata	Apicomplexa	Nbp35	NCBI	XP_001351980.1				O 79	M 48	Ch-SP 91	34	97	9	Y ++/++	91	95 (23)	O 73	87			>Plasmodium_f	>Plasmodium_f	MNVFTKRSFFSFFVGSLVGLSFSYVLTKKKSINEFIKYAIKYVTHKKGKKNKNNNNNNNNSIPDECPGLDSEHAGKSKACEGCPNRKICNDPELKKEKEKERNQIFNEVQENLKNVKFKILILSGKGGVGKSTVAAQLAFALSYLNYEVGLLDIDICGPSIPVLTKTIDHDVNYSMNGWVPIYKNNLSIMSVGYLLPNFDDPVIWRGPKKNGLIKQFLCDVYWKNLDFLIIDTPPGTSDEHLTICSYLKDNLDGCLIVTTPHILSICDVKKEIEFCKKTNIPILGIVENMYQPIFVSNYTVQKMCSDMNVHYAGKVTFHQNLIEACQQGVGCCDIDPYSPSSKELYHLCSILIQQIQKRYMLLQMGSNNDNNNLVQENNHQNKDNTRNSDNQKLTYQEE…	MNVFTKRSFFSFFVGSLVGLSFSYVLTKKKSINEFIKYAIKYVTHKKGKKNKNNNNNNNNSIPDECPGLDSEHAGKSKACEGCPNRKICNDPELKKEKEKERNQIFNEVQENLKNVKFKILILSGKGGVGKSTVAAQLAFALSYLNYEVGLLDIDICGPSIPVLTKTIDHDVNYSMNGWVPIYKNNLSIMSVGYLLPNFDDPVIWRGPKKNGLIKQFLCDVYWKNLDFLIIDTPPGTSDEHLTICSYLKDNLDGCLIVTTPHILSICDVKKEIEFCKKTNIPILGIVENMYQPIFVSNYTVQKMCSDMNVHYAGKVTFHQNLIEACQQGVGCCDIDPYSPSSKELYHLCSILIQQIQKRYMLLQMGSNNDNNNLVQENNHQNKDNTRNSDNQKLTYQEE…	Plasmodium_f	#REF!	>	Plasmodium	7	>Plasmodium7	Plasmodium7	MNVFTKRSFFSFFVGSLVGLSFSYVLTKKKSINEFIKYAIKYVTHKKGKKNKNNNNNNNNSIPDECPGLDSEHAGKSKACEGCPNRKICNDPELKKEKEKERNQIFNEVQENLKNVKFKILILSGKGGVGKSTVAAQLAFALSYLNYEVGLLDIDICGPSIPVLTKTIDHDVNYSMNGWVPIYKNNLSIMSVGYLLPNFDDPVIWRGPKKNGLIKQFLCDVYWKNLDFLIIDTPPGTSDEHLTICSYLKDNLDGCLIVTTPHILSICDVKKEIEFCKKTNIPILGIVENMYQPIFVSNYTVQKMCSDMNVHYAGKVTFHQNLIEACQQGVGCCDIDPYSPSSKELYHLCSILIQQIQKRYMLLQMGSNNDNNNLVQENNHQNKDNTRNSDNQKLTYQEE…	Alveolata		0	MNVFTKRSFFSFFVGSLVGLSFSYVLTKKKSINEFIKYAIKYVTHKKGKKNKNNNNNNNNSIPDECPGLDSEHAGKSKACEGCPNRKICNDPELKKEKEKERNQIFNEVQENLKNVKFKILILSGKGGVGKSTVAAQLAFALSYLNYEVGLLDIDICGPSIPVLTKTIDHDVNYSMNGWVPIYKNNLSIMSVGYLLPNFDDPVIWRGPKKNGLIKQFLCDVYWKNLDFLIIDTPPGTSDEHLTICSYLKDNLDGCLIVTTPHILSICDVKKEIEFCKKTNIPILGIVENMYQPIFVSNYTVQKMCSDMNVHYAGKVTFHQNLIEACQQGVGCCDIDPYSPSSKELYHLCSILIQQIQKRYMLLQMGSNNDNNNLVQENNHQNKDNTRNSDNQKLTYQEE…	YVLTKKKSINEFIKYAIKYVTHKKGKKNKNNNNNNNNSIPDECPGLDSEHAGKSKACEGCPNRKICNDPELKKEKEKERNQIFNEVQENLKNVKFKILILSGKGGVGKSTVAAQLAFALSYLNYEVGLLDIDICGPSIPVLTKTIDHDVNYSMNGWVPIYKNNLSIMSVGYLLPNFDDPVIWRGPKKNGLIKQFLCDVYWKNLDFLIIDTPPGTSDEHLTICSYLKDNLDGCLIVTTPHILSICDVKKEIEFCKKTNIPILGIVENMYQPIFVSNYTVQKMCSDMNVHYAGKVTFHQNLIEACQQGVGCCDIDPYSPSSKELYHLCSILIQQIQKRYMLLQMGSNNDNNNLVQENNHQNKDNTRNSDNQKLTYQEEAYENNVNKNYDTLSKYNELNYDH…	SP	0.172511	0.788515	0.029475	0.008256	0.001244
MSSRNKNNSLIIPFLIGTLASFGVNYYIYNRETVDEFIKQHADKILSKFKKYYKRKQSEDDNIPNDCPGIDSENAGKSKACDGCPNRKICNDPELKKQKENEKNQIFNEIQENLKNVKYKILILSGKGGVGKSTIASQLAFALSHLNYDVGLLDIDICGPSIPVLTKTIDNDVNYSINGWIPIYKNNLSIMSVGYLLPNFDDPVIWRGPKKNGLIKQFLCDVYWKNLDFLIIDTPPGTSDEHLTICSYLKDNLDGCLIVTTPHILSIYDVKKEIEFCKKTNIPILGVIENMFQSIFVSNYTVQNMCSDMNVDYAGKVTFDQNLIDACQQGVGCCDINKNSTSSKEIFSICKFLAQKLYTKYSNQIDHIEDQQLITDQTVINNIDQNDKNNLAHEKSENN…		>Plasmodium_y		Plasmodium yoelii		Alveolata	Apicomplexa	Nbp35	NCBI	XP_727387.1				O 73	M 33	Ch-SP 94	26	41	2	N -/++	94	19 (29)	O 93				>Plasmodium_y	>Plasmodium_y	MSSRNKNNSLIIPFLIGTLASFGVNYYIYNRETVDEFIKQHADKILSKFKKYYKRKQSEDDNIPNDCPGIDSENAGKSKACDGCPNRKICNDPELKKQKENEKNQIFNEIQENLKNVKYKILILSGKGGVGKSTIASQLAFALSHLNYDVGLLDIDICGPSIPVLTKTIDNDVNYSINGWIPIYKNNLSIMSVGYLLPNFDDPVIWRGPKKNGLIKQFLCDVYWKNLDFLIIDTPPGTSDEHLTICSYLKDNLDGCLIVTTPHILSIYDVKKEIEFCKKTNIPILGVIENMFQSIFVSNYTVQNMCSDMNVDYAGKVTFDQNLIDACQQGVGCCDINKNSTSSKEIFSICKFLAQKLYTKYSNQIDHIEDQQLITDQTVINNIDQNDKNNLAHEKSENN…	MSSRNKNNSLIIPFLIGTLASFGVNYYIYNRETVDEFIKQHADKILSKFKKYYKRKQSEDDNIPNDCPGIDSENAGKSKACDGCPNRKICNDPELKKQKENEKNQIFNEIQENLKNVKYKILILSGKGGVGKSTIASQLAFALSHLNYDVGLLDIDICGPSIPVLTKTIDNDVNYSINGWIPIYKNNLSIMSVGYLLPNFDDPVIWRGPKKNGLIKQFLCDVYWKNLDFLIIDTPPGTSDEHLTICSYLKDNLDGCLIVTTPHILSIYDVKKEIEFCKKTNIPILGVIENMFQSIFVSNYTVQNMCSDMNVDYAGKVTFDQNLIDACQQGVGCCDINKNSTSSKEIFSICKFLAQKLYTKYSNQIDHIEDQQLITDQTVINNIDQNDKNNLAHEKSENN…	Plasmodium_y	#REF!	>	Plasmodium	9	>Plasmodium9	Plasmodium9	MSSRNKNNSLIIPFLIGTLASFGVNYYIYNRETVDEFIKQHADKILSKFKKYYKRKQSEDDNIPNDCPGIDSENAGKSKACDGCPNRKICNDPELKKQKENEKNQIFNEIQENLKNVKYKILILSGKGGVGKSTIASQLAFALSHLNYDVGLLDIDICGPSIPVLTKTIDNDVNYSINGWIPIYKNNLSIMSVGYLLPNFDDPVIWRGPKKNGLIKQFLCDVYWKNLDFLIIDTPPGTSDEHLTICSYLKDNLDGCLIVTTPHILSIYDVKKEIEFCKKTNIPILGVIENMFQSIFVSNYTVQNMCSDMNVDYAGKVTFDQNLIDACQQGVGCCDINKNSTSSKEIFSICKFLAQKLYTKYSNQIDHIEDQQLITDQTVINNIDQNDKNNLAHEKSENN…	Alveolata		0	MSSRNKNNSLIIPFLIGTLASFGVNYYIYNRETVDEFIKQHADKILSKFKKYYKRKQSEDDNIPNDCPGIDSENAGKSKACDGCPNRKICNDPELKKQKENEKNQIFNEIQENLKNVKYKILILSGKGGVGKSTIASQLAFALSHLNYDVGLLDIDICGPSIPVLTKTIDNDVNYSINGWIPIYKNNLSIMSVGYLLPNFDDPVIWRGPKKNGLIKQFLCDVYWKNLDFLIIDTPPGTSDEHLTICSYLKDNLDGCLIVTTPHILSIYDVKKEIEFCKKTNIPILGVIENMFQSIFVSNYTVQNMCSDMNVDYAGKVTFDQNLIDACQQGVGCCDINKNSTSSKEIFSICKFLAQKLYTKYSNQIDHIEDQQLITDQTVINNIDQNDKNNLAHEKSENN…	FGVNYYIYNRETVDEFIKQHADKILSKFKKYYKRKQSEDDNIPNDCPGIDSENAGKSKACDGCPNRKICNDPELKKQKENEKNQIFNEIQENLKNVKYKILILSGKGGVGKSTIASQLAFALSHLNYDVGLLDIDICGPSIPVLTKTIDNDVNYSINGWIPIYKNNLSIMSVGYLLPNFDDPVIWRGPKKNGLIKQFLCDVYWKNLDFLIIDTPPGTSDEHLTICSYLKDNLDGCLIVTTPHILSIYDVKKEIEFCKKTNIPILGVIENMFQSIFVSNYTVQNMCSDMNVDYAGKVTFDQNLIDACQQGVGCCDINKNSTSSKEIFSICKFLAQKLYTKYSNQIDHIEDQQLITDQTVINNIDQNDKNNLAHEKSENNQLDEIQNIMTENENLSKVQVL…	OTHER	0.626744	0.367764	0.005304	0.000155	0.000034
MSSVSPTTKAFVLGAVAGICAWQLAQVASKRVPEILAAREKVVQSVDLAPEPEPQRTDVPDDAPEDCPGVESEQAGKSSSCAGCPNQQICASGEAKVQDPAADMAAKNLRGVKKKVLVLSGKGGVGKSTVSAQLAFSFARKLHVGLLDIDLCGPSVPRMLGLQGQDVHQSRDGWSPVYVDDHLAVMSIGFLLPNQDDAVIFRGPKKNGLIRQFVTDVTWGDLDVLLVDTPPGTSDEHLSIVTYLKDAGVDGAVVVTTPEEVSLQDVRKELNFCKKVGVPIIGVIENMKGFTDATGVVHDIFPSPDKGGCKEMCEKMGVPYLGSLPLQPKLGKACEAGLPYADTNPDTPGAKAFDDVAKKILTXIENVAGIFCSVAVEPHTNFCAVHSGESGEPSLSALL…		>Oxyrrhis_marina_3nbp		Oxyrrhis marina		Alveolata	Dinophyceae	Nbp35	imicrobe	CAMPEP_0190310858	Oxyrrhis-marina.pep			CH 85	O 44	CH-SP 80	42	22	0	N +/-	90	100 (29)	O 65	11			>Oxyrrhis_marina_3nbp	>Oxyrrhis_marina_3nbp	MSSVSPTTKAFVLGAVAGICAWQLAQVASKRVPEILAAREKVVQSVDLAPEPEPQRTDVPDDAPEDCPGVESEQAGKSSSCAGCPNQQICASGEAKVQDPAADMAAKNLRGVKKKVLVLSGKGGVGKSTVSAQLAFSFARKLHVGLLDIDLCGPSVPRMLGLQGQDVHQSRDGWSPVYVDDHLAVMSIGFLLPNQDDAVIFRGPKKNGLIRQFVTDVTWGDLDVLLVDTPPGTSDEHLSIVTYLKDAGVDGAVVVTTPEEVSLQDVRKELNFCKKVGVPIIGVIENMKGFTDATGVVHDIFPSPDKGGCKEMCEKMGVPYLGSLPLQPKLGKACEAGLPYADTNPDTPGAKAFDDVAKKILTIENVAGIFCSVAVEPHTNFCAVHSGESGEPSLSALLQ…	MSSVSPTTKAFVLGAVAGICAWQLAQVASKRVPEILAAREKVVQSVDLAPEPEPQRTDVPDDAPEDCPGVESEQAGKSSSCAGCPNQQICASGEAKVQDPAADMAAKNLRGVKKKVLVLSGKGGVGKSTVSAQLAFSFARKLHVGLLDIDLCGPSVPRMLGLQGQDVHQSRDGWSPVYVDDHLAVMSIGFLLPNQDDAVIFRGPKKNGLIRQFVTDVTWGDLDVLLVDTPPGTSDEHLSIVTYLKDAGVDGAVVVTTPEEVSLQDVRKELNFCKKVGVPIIGVIENMKGFTDATGVVHDIFPSPDKGGCKEMCEKMGVPYLGSLPLQPKLGKACEAGLPYADTNPDTPGAKAFDDVAKKILTXIENVAGIFCSVAVEPHTNFCAVHSGESGEPSLSALL…	Oxyrrhis_marina_3nbp	#REF!	>	Oxyrrhis	48	>Oxyrrhis48	Oxyrrhis48	MSSVSPTTKAFVLGAVAGICAWQLAQVASKRVPEILAAREKVVQSVDLAPEPEPQRTDVPDDAPEDCPGVESEQAGKSSSCAGCPNQQICASGEAKVQDPAADMAAKNLRGVKKKVLVLSGKGGVGKSTVSAQLAFSFARKLHVGLLDIDLCGPSVPRMLGLQGQDVHQSRDGWSPVYVDDHLAVMSIGFLLPNQDDAVIFRGPKKNGLIRQFVTDVTWGDLDVLLVDTPPGTSDEHLSIVTYLKDAGVDGAVVVTTPEEVSLQDVRKELNFCKKVGVPIIGVIENMKGFTDATGVVHDIFPSPDKGGCKEMCEKMGVPYLGSLPLQPKLGKACEAGLPYADTNPDTPGAKAFDDVAKKILTIENVAGIFCSVAVEPHTNFCAVHSGESGEPSLSALLQ…	Alveolata		0	MSSVSPTTKAFVLGAVAGICAWQLAQVASKRVPEILAAREKVVQSVDLAPEPEPQRTDVPDDAPEDCPGVESEQAGKSSSCAGCPNQQICASGEAKVQDPAADMAAKNLRGVKKKVLVLSGKGGVGKSTVSAQLAFSFARKLHVGLLDIDLCGPSVPRMLGLQGQDVHQSRDGWSPVYVDDHLAVMSIGFLLPNQDDAVIFRGPKKNGLIRQFVTDVTWGDLDVLLVDTPPGTSDEHLSIVTYLKDAGVDGAVVVTTPEEVSLQDVRKELNFCKKVGVPIIGVIENMKGFTDATGVVHDIFPSPDKGGCKEMCEKMGVPYLGSLPLQPKLGKACEAGLPYADTNPDTPGAKAFDDVAKKILTIENVAGIFCSVAVEPHTNFCAVHSGESGEPSLSALLQ…	KRVPEILAAREKVVQSVDLAPEPEPQRTDVPDDAPEDCPGVESEQAGKSSSCAGCPNQQICASGEAKVQDPAADMAAKNLRGVKKKVLVLSGKGGVGKSTVSAQLAFSFARKLHVGLLDIDLCGPSVPRMLGLQGQDVHQSRDGWSPVYVDDHLAVMSIGFLLPNQDDAVIFRGPKKNGLIRQFVTDVTWGDLDVLLVDTPPGTSDEHLSIVTYLKDAGVDGAVVVTTPEEVSLQDVRKELNFCKKVGVPIIGVIENMKGFTDATGVVHDIFPSPDKGGCKEMCEKMGVPYLGSLPLQPKLGKACEAGLPYADTNPDTPGAKAFDDVAKKILTIENVAGIFCSVAVEPHTNFCAVHSGESGEPSLSALLQVSHHFTALRGVILTSSAAWCKTAFVEGSD…	SP	0.253520	0.650361	0.001928	0.091784	0.002406
MSSVSPTTKAFVLGAVAGICAWQLAQVASKRVPEILAAREKVVQSVDLAPEPEPQRTDVPDDAPEDCPGVESEQAGKSSSCAGCPNQQICASGEAKVQDPAADMAAKNLRGVKKKVLVLSGKGGVGKSTVSAQLAFSFARKLHVGLLDIDLCGPSVPRMLGLQGQDVHQSRDGWSPVYVDDHLAVMSIGFLLPNQDDAVIFRGPKKNGLIRQFVTDVTWGDLDVLLVDTPPGTSDEHLSIVTYLKDAGVDGAVVVTTPEEVSLQDVRKELNFCKKVGVPIIGVIENMKGFTDATGVVHDIFPSPDKGGCKEMCEKMGVPYLGSLPLQPKLGKACEAGLPYADTNPDTPGAKAFDDVAKKILTXIENVAGIFCSVAVEPHTNFCAVHSGESGEPSLSALL…		>Oxyrrhis_marina_3nbp		Oxyrrhis marina		Alveolata	Dinophyceae	Nbp35	imicrobe	CAMPEP_0190310858	Oxyrrhis-marina.pep			C31	O44	ER64	42	22									>Oxyrrhis_marina_3nbp	>Oxyrrhis_marina_3nbp	MSSVSPTTKAFVLGAVAGICAWQLAQVASKRVPEILAAREKVVQSVDLAPEPEPQRTDVPDDAPEDCPGVESEQAGKSSSCAGCPNQQICASGEAKVQDPAADMAAKNLRGVKKKVLVLSGKGGVGKSTVSAQLAFSFARKLHVGLLDIDLCGPSVPRMLGLQGQDVHQSRDGWSPVYVDDHLAVMSIGFLLPNQDDAVIFRGPKKNGLIRQFVTDVTWGDLDVLLVDTPPGTSDEHLSIVTYLKDAGVDGAVVVTTPEEVSLQDVRKELNFCKKVGVPIIGVIENMKGFTDATGVVHDIFPSPDKGGCKEMCEKMGVPYLGSLPLQPKLGKACEAGLPYADTNPDTPGAKAFDDVAKKILTIENVAGIFCSVAVEPHTNFCAVHSGESGEPSLSALLQ…	MSSVSPTTKAFVLGAVAGICAWQLAQVASKRVPEILAAREKVVQSVDLAPEPEPQRTDVPDDAPEDCPGVESEQAGKSSSCAGCPNQQICASGEAKVQDPAADMAAKNLRGVKKKVLVLSGKGGVGKSTVSAQLAFSFARKLHVGLLDIDLCGPSVPRMLGLQGQDVHQSRDGWSPVYVDDHLAVMSIGFLLPNQDDAVIFRGPKKNGLIRQFVTDVTWGDLDVLLVDTPPGTSDEHLSIVTYLKDAGVDGAVVVTTPEEVSLQDVRKELNFCKKVGVPIIGVIENMKGFTDATGVVHDIFPSPDKGGCKEMCEKMGVPYLGSLPLQPKLGKACEAGLPYADTNPDTPGAKAFDDVAKKILTXIENVAGIFCSVAVEPHTNFCAVHSGESGEPSLSALL…	Oxyrrhis_marina_3nbp	#REF!	>	Oxyrrhis	50	>Oxyrrhis50	Oxyrrhis50	MSSVSPTTKAFVLGAVAGICAWQLAQVASKRVPEILAAREKVVQSVDLAPEPEPQRTDVPDDAPEDCPGVESEQAGKSSSCAGCPNQQICASGEAKVQDPAADMAAKNLRGVKKKVLVLSGKGGVGKSTVSAQLAFSFARKLHVGLLDIDLCGPSVPRMLGLQGQDVHQSRDGWSPVYVDDHLAVMSIGFLLPNQDDAVIFRGPKKNGLIRQFVTDVTWGDLDVLLVDTPPGTSDEHLSIVTYLKDAGVDGAVVVTTPEEVSLQDVRKELNFCKKVGVPIIGVIENMKGFTDATGVVHDIFPSPDKGGCKEMCEKMGVPYLGSLPLQPKLGKACEAGLPYADTNPDTPGAKAFDDVAKKILTIENVAGIFCSVAVEPHTNFCAVHSGESGEPSLSALLQ…	Alveolata		0	MSSVSPTTKAFVLGAVAGICAWQLAQVASKRVPEILAAREKVVQSVDLAPEPEPQRTDVPDDAPEDCPGVESEQAGKSSSCAGCPNQQICASGEAKVQDPAADMAAKNLRGVKKKVLVLSGKGGVGKSTVSAQLAFSFARKLHVGLLDIDLCGPSVPRMLGLQGQDVHQSRDGWSPVYVDDHLAVMSIGFLLPNQDDAVIFRGPKKNGLIRQFVTDVTWGDLDVLLVDTPPGTSDEHLSIVTYLKDAGVDGAVVVTTPEEVSLQDVRKELNFCKKVGVPIIGVIENMKGFTDATGVVHDIFPSPDKGGCKEMCEKMGVPYLGSLPLQPKLGKACEAGLPYADTNPDTPGAKAFDDVAKKILTIENVAGIFCSVAVEPHTNFCAVHSGESGEPSLSALLQ…	duplicate	SP	0.253520	0.650361	0.001928	0.091784	0.002406
MSTSSHALTFSIGAVAGACVCGTVVWALQKKAETSPQIVKTQEPKEATPKESTEAPTEPEPTPAAPEPVAPEDRPADAPESCPGVSSDQAGKSSSCAGCPNQQLCASGEAKKKDPAVADVQERLKAVKRKILVLSGKGGVGKSTVSAQLSFGFSGRGMDVGLLDVDICGPSVPRMLGLLGQDVHQSSEGWSPVYVDDHLAVMSIGFMLPNQDDAIIWRGPRKNGLIKQFLTDVNWGDLDALIIDTPPGTSDEHLSIVTYLQDAKVDGAIIVTTPQEVSLMDVRKEINFCRKVGLPVLGVVENMSGYACPKCGHEERIFSPSTGGALAMCQQMEVPFLGSVPLDGRVAAAGDQGMPLSQLHPDGPVGKCIDKVIDAILKETDKK		>Symbiodinium_sp4_nbp		Symbiodinium sp.		Alveolata	Dinophyceae	Nbp35	imicrobe	CAMPEP_0192644064	Symbiodinium-sp-Mp.pep			Ch 53	Sp 55	Ch -SP 57	38	8	0	N +/-	57	70(27)	48	7			>Symbiodinium_sp4_nbp	>Symbiodinium_sp4_nbp	MSTSSHALTFSIGAVAGACVCGTVVWALQKKAETSPQIVKTQEPKEATPKESTEAPTEPEPTPAAPEPVAPEDRPADAPESCPGVSSDQAGKSSSCAGCPNQQLCASGEAKKKDPAVADVQERLKAVKRKILVLSGKGGVGKSTVSAQLSFGFSGRGMDVGLLDVDICGPSVPRMLGLLGQDVHQSSEGWSPVYVDDHLAVMSIGFMLPNQDDAIIWRGPRKNGLIKQFLTDVNWGDLDALIIDTPPGTSDEHLSIVTYLQDAKVDGAIIVTTPQEVSLMDVRKEINFCRKVGLPVLGVVENMSGYACPKCGHEERIFSPSTGGALAMCQQMEVPFLGSVPLDGRVAAAGDQGMPLSQLHPDGPVGKCIDKVIDAILKETDKK	MSTSSHALTFSIGAVAGACVCGTVVWALQKKAETSPQIVKTQEPKEATPKESTEAPTEPEPTPAAPEPVAPEDRPADAPESCPGVSSDQAGKSSSCAGCPNQQLCASGEAKKKDPAVADVQERLKAVKRKILVLSGKGGVGKSTVSAQLSFGFSGRGMDVGLLDVDICGPSVPRMLGLLGQDVHQSSEGWSPVYVDDHLAVMSIGFMLPNQDDAIIWRGPRKNGLIKQFLTDVNWGDLDALIIDTPPGTSDEHLSIVTYLQDAKVDGAIIVTTPQEVSLMDVRKEINFCRKVGLPVLGVVENMSGYACPKCGHEERIFSPSTGGALAMCQQMEVPFLGSVPLDGRVAAAGDQGMPLSQLHPDGPVGKCIDKVIDAILKETDKK	Symbiodinium_sp4_nbp	#REF!	>	Symbiodinium	58	>Symbiodinium58	Symbiodinium58	MSTSSHALTFSIGAVAGACVCGTVVWALQKKAETSPQIVKTQEPKEATPKESTEAPTEPEPTPAAPEPVAPEDRPADAPESCPGVSSDQAGKSSSCAGCPNQQLCASGEAKKKDPAVADVQERLKAVKRKILVLSGKGGVGKSTVSAQLSFGFSGRGMDVGLLDVDICGPSVPRMLGLLGQDVHQSSEGWSPVYVDDHLAVMSIGFMLPNQDDAIIWRGPRKNGLIKQFLTDVNWGDLDALIIDTPPGTSDEHLSIVTYLQDAKVDGAIIVTTPQEVSLMDVRKEINFCRKVGLPVLGVVENMSGYACPKCGHEERIFSPSTGGALAMCQQMEVPFLGSVPLDGRVAAAGDQGMPLSQLHPDGPVGKCIDKVIDAILKETDKK	Alveolata		0	MSTSSHALTFSIGAVAGACVCGTVVWALQKKAETSPQIVKTQEPKEATPKESTEAPTEPEPTPAAPEPVAPEDRPADAPESCPGVSSDQAGKSSSCAGCPNQQLCASGEAKKKDPAVADVQERLKAVKRKILVLSGKGGVGKSTVSAQLSFGFSGRGMDVGLLDVDICGPSVPRMLGLLGQDVHQSSEGWSPVYVDDHLAVMSIGFMLPNQDDAIIWRGPRKNGLIKQFLTDVNWGDLDALIIDTPPGTSDEHLSIVTYLQDAKVDGAIIVTTPQEVSLMDVRKEINFCRKVGLPVLGVVENMSGYACPKCGHEERIFSPSTGGALAMCQQMEVPFLGSVPLDGRVAAAGDQGMPLSQLHPDGPVGKCIDKVIDAILKETDKK	LQKKAETSPQIVKTQEPKEATPKESTEAPTEPEPTPAAPEPVAPEDRPADAPESCPGVSSDQAGKSSSCAGCPNQQLCASGEAKKKDPAVADVQERLKAVKRKILVLSGKGGVGKSTVSAQLSFGFSGRGMDVGLLDVDICGPSVPRMLGLLGQDVHQSSEGWSPVYVDDHLAVMSIGFMLPNQDDAIIWRGPRKNGLIKQFLTDVNWGDLDALIIDTPPGTSDEHLSIVTYLQDAKVDGAIIVTTPQEVSLMDVRKEINFCRKVGLPVLGVVENMSGYACPKCGHEERIFSPSTGGALAMCQQMEVPFLGSVPLDGRVAAAGDQGMPLSQLHPDGPVGKCIDKVIDAILKETDKK	SP	0.232260	0.647097	0.000446	0.111835	0.008362
MSSSSSPVVPFLCGTASGVALCAGAFLLYKQHESGNLAALFRKKEAEAFSPAAEVASGGLSPISSPTAKAQSPGGEDFAAAASTHAATDVPENAPDACPGVQSETAGKADACAGCPNQKLCASGEAKKADPAVAEIEAKLAGVKNKILVLSGKGGVGKSTVSAQLAWKLAEMGHEVGLLDIDICGPSLPKMMGVNGQEVHRSAEGWSPVFANERLAVMSIGFLLPGEDDAIIWRGPKKNGLIRQFLTDVAWGELDYLIVDTPPGTSDEHLSIVTYLKGAKIDGAVVVTTPQEVALQDVRKEINFCKKVGIDVLGVIENMSGGVFVASTGGAKGMADKMGVPFAGGIPLESNVVLAGESGKSLADLNRSSEASAAVEGIVKKVVASLEERRKLGLVPPVS…		>chromera_velia3nbp		Chromera velia		Alveolata	Chromerida	Nbp35	Obornik					Ch 69	C 39	SP-Ch 82	23	6	0	N -/-	82	80 (24)	mTP 32	1			>chromera_velia3nbp	>chromera_velia3nbp	MSSSSSPVVPFLCGTASGVALCAGAFLLYKQHESGNLAALFRKKEAEAFSPAAEVASGGLSPISSPTAKAQSPGGEDFAAAASTHAATDVPENAPDACPGVQSETAGKADACAGCPNQKLCASGEAKKADPAVAEIEAKLAGVKNKILVLSGKGGVGKSTVSAQLAWKLAEMGHEVGLLDIDICGPSLPKMMGVNGQEVHRSAEGWSPVFANERLAVMSIGFLLPGEDDAIIWRGPKKNGLIRQFLTDVAWGELDYLIVDTPPGTSDEHLSIVTYLKGAKIDGAVVVTTPQEVALQDVRKEINFCKKVGIDVLGVIENMSGGVFVASTGGAKGMADKMGVPFAGGIPLESNVVLAGESGKSLADLNRSSEASAAVEGIVKKVVASLEERRKLGLVPPVS…	MSSSSSPVVPFLCGTASGVALCAGAFLLYKQHESGNLAALFRKKEAEAFSPAAEVASGGLSPISSPTAKAQSPGGEDFAAAASTHAATDVPENAPDACPGVQSETAGKADACAGCPNQKLCASGEAKKADPAVAEIEAKLAGVKNKILVLSGKGGVGKSTVSAQLAWKLAEMGHEVGLLDIDICGPSLPKMMGVNGQEVHRSAEGWSPVFANERLAVMSIGFLLPGEDDAIIWRGPKKNGLIRQFLTDVAWGELDYLIVDTPPGTSDEHLSIVTYLKGAKIDGAVVVTTPQEVALQDVRKEINFCKKVGIDVLGVIENMSGGVFVASTGGAKGMADKMGVPFAGGIPLESNVVLAGESGKSLADLNRSSEASAAVEGIVKKVVASLEERRKLGLVPPVS…	chromera_velia3nbp	#REF!	>	Chromera	61	>Chromera61	Chromera61	MSSSSSPVVPFLCGTASGVALCAGAFLLYKQHESGNLAALFRKKEAEAFSPAAEVASGGLSPISSPTAKAQSPGGEDFAAAASTHAATDVPENAPDACPGVQSETAGKADACAGCPNQKLCASGEAKKADPAVAEIEAKLAGVKNKILVLSGKGGVGKSTVSAQLAWKLAEMGHEVGLLDIDICGPSLPKMMGVNGQEVHRSAEGWSPVFANERLAVMSIGFLLPGEDDAIIWRGPKKNGLIRQFLTDVAWGELDYLIVDTPPGTSDEHLSIVTYLKGAKIDGAVVVTTPQEVALQDVRKEINFCKKVGIDVLGVIENMSGGVFVASTGGAKGMADKMGVPFAGGIPLESNVVLAGESGKSLADLNRSSEASAAVEGIVKKVVASLEERRKLGLVPPVS…	Alveolata		0	MSSSSSPVVPFLCGTASGVALCAGAFLLYKQHESGNLAALFRKKEAEAFSPAAEVASGGLSPISSPTAKAQSPGGEDFAAAASTHAATDVPENAPDACPGVQSETAGKADACAGCPNQKLCASGEAKKADPAVAEIEAKLAGVKNKILVLSGKGGVGKSTVSAQLAWKLAEMGHEVGLLDIDICGPSLPKMMGVNGQEVHRSAEGWSPVFANERLAVMSIGFLLPGEDDAIIWRGPKKNGLIRQFLTDVAWGELDYLIVDTPPGTSDEHLSIVTYLKGAKIDGAVVVTTPQEVALQDVRKEINFCKKVGIDVLGVIENMSGGVFVASTGGAKGMADKMGVPFAGGIPLESNVVLAGESGKSLADLNRSSEASAAVEGIVKKVVASLEERRKLGLVPPVS…	FLLYKQHESGNLAALFRKKEAEAFSPAAEVASGGLSPISSPTAKAQSPGGEDFAAAASTHAATDVPENAPDACPGVQSETAGKADACAGCPNQKLCASGEAKKADPAVAEIEAKLAGVKNKILVLSGKGGVGKSTVSAQLAWKLAEMGHEVGLLDIDICGPSLPKMMGVNGQEVHRSAEGWSPVFANERLAVMSIGFLLPGEDDAIIWRGPKKNGLIRQFLTDVAWGELDYLIVDTPPGTSDEHLSIVTYLKGAKIDGAVVVTTPQEVALQDVRKEINFCKKVGIDVLGVIENMSGGVFVASTGGAKGMADKMGVPFAGGIPLESNVVLAGESGKSLADLNRSSEASAAVEGIVKKVVASLEERRKLGLVPPVSDFEIPAA	OTHER	0.648253	0.077370	0.000972	0.268883	0.004522
MSSSSSPVVPFLCGTASGVALCAGAFLLYKQHESGNLAALFRKKEAEAFSPAAEVASGGLSPISSPTAKAQSPGGEDFAAAASTHAATDVPENAPDACPGVQSETAGKADACAGCPNQKLCASGEAKKADPAVAEIEAKLAGVKNKILVLSGKGGVGKSTVSAQLAWKLAEMGHEVGLLDIDICGPSLPKMMGVNGQEVHRSAEGWSPVFANERLAVMSIGFLLPGEDDAIIWRGPKKNGLIRQFLTDVAWGELDYLIVDTPPGTSDEHLSIVTYLKGAKIDGAVVVTTPQEVALQDVRKEINFCKKVGIDVLGVIENMSGGVFVASTGGAKGMADKMGVPFAGGIPLESNVVLAGESGKSLADLNRSSEASAAVEGIVKKVVASLEERRKLGLVPPVS…		>chromera_velia3nbp		Chromera velia		Alveolata	Chromerida	Nbp35	Obornik					Ch 69	C 39	SP-Ch 82	23	6	0	N -/-	82	80 (24)	mTP 32	1			>chromera_velia3nbp	>chromera_velia3nbp	MSSSSSPVVPFLCGTASGVALCAGAFLLYKQHESGNLAALFRKKEAEAFSPAAEVASGGLSPISSPTAKAQSPGGEDFAAAASTHAATDVPENAPDACPGVQSETAGKADACAGCPNQKLCASGEAKKADPAVAEIEAKLAGVKNKILVLSGKGGVGKSTVSAQLAWKLAEMGHEVGLLDIDICGPSLPKMMGVNGQEVHRSAEGWSPVFANERLAVMSIGFLLPGEDDAIIWRGPKKNGLIRQFLTDVAWGELDYLIVDTPPGTSDEHLSIVTYLKGAKIDGAVVVTTPQEVALQDVRKEINFCKKVGIDVLGVIENMSGGVFVASTGGAKGMADKMGVPFAGGIPLESNVVLAGESGKSLADLNRSSEASAAVEGIVKKVVASLEERRKLGLVPPVS…	MSSSSSPVVPFLCGTASGVALCAGAFLLYKQHESGNLAALFRKKEAEAFSPAAEVASGGLSPISSPTAKAQSPGGEDFAAAASTHAATDVPENAPDACPGVQSETAGKADACAGCPNQKLCASGEAKKADPAVAEIEAKLAGVKNKILVLSGKGGVGKSTVSAQLAWKLAEMGHEVGLLDIDICGPSLPKMMGVNGQEVHRSAEGWSPVFANERLAVMSIGFLLPGEDDAIIWRGPKKNGLIRQFLTDVAWGELDYLIVDTPPGTSDEHLSIVTYLKGAKIDGAVVVTTPQEVALQDVRKEINFCKKVGIDVLGVIENMSGGVFVASTGGAKGMADKMGVPFAGGIPLESNVVLAGESGKSLADLNRSSEASAAVEGIVKKVVASLEERRKLGLVPPVS…	chromera_velia3nbp	#REF!	>	Chromera	62	>Chromera62	Chromera62	MSSSSSPVVPFLCGTASGVALCAGAFLLYKQHESGNLAALFRKKEAEAFSPAAEVASGGLSPISSPTAKAQSPGGEDFAAAASTHAATDVPENAPDACPGVQSETAGKADACAGCPNQKLCASGEAKKADPAVAEIEAKLAGVKNKILVLSGKGGVGKSTVSAQLAWKLAEMGHEVGLLDIDICGPSLPKMMGVNGQEVHRSAEGWSPVFANERLAVMSIGFLLPGEDDAIIWRGPKKNGLIRQFLTDVAWGELDYLIVDTPPGTSDEHLSIVTYLKGAKIDGAVVVTTPQEVALQDVRKEINFCKKVGIDVLGVIENMSGGVFVASTGGAKGMADKMGVPFAGGIPLESNVVLAGESGKSLADLNRSSEASAAVEGIVKKVVASLEERRKLGLVPPVS…	Alveolata		0	MSSSSSPVVPFLCGTASGVALCAGAFLLYKQHESGNLAALFRKKEAEAFSPAAEVASGGLSPISSPTAKAQSPGGEDFAAAASTHAATDVPENAPDACPGVQSETAGKADACAGCPNQKLCASGEAKKADPAVAEIEAKLAGVKNKILVLSGKGGVGKSTVSAQLAWKLAEMGHEVGLLDIDICGPSLPKMMGVNGQEVHRSAEGWSPVFANERLAVMSIGFLLPGEDDAIIWRGPKKNGLIRQFLTDVAWGELDYLIVDTPPGTSDEHLSIVTYLKGAKIDGAVVVTTPQEVALQDVRKEINFCKKVGIDVLGVIENMSGGVFVASTGGAKGMADKMGVPFAGGIPLESNVVLAGESGKSLADLNRSSEASAAVEGIVKKVVASLEERRKLGLVPPVS…	duplicate	OTHER	0.648253	0.077370	0.000972	0.268883	0.004522
MEATKTAVAAFVCGAAVGAASTYIATRHLLPTRPQREEHTQKQQLQQQEGESVLLSDTGELTDKEPTDKASAEGEEMAAASPIPAAGDTQPPEVSSDTTHESGGHAANGQEGDVPDNANENCPGTASDSAGKSAACAGCPNQAVCASGEARKPDPAISEVHDKLKSVKHKILVLSGKGGVGKSTVSAQLAYALAGRSHEVGLLDIDICGPSIPRLLGLSGQEVHSSAAGWSPVYVDENLAVMSIGFLLPNQDDAVIWRGPRKNGLIKQFLTDVAWGDLDFLIVDTPPGTSDEHLSIVTYLKEAQVDGAVIVTTPQEVAMADVRKEINFCKKVGVPILGVVENMADSIFQSPLGGPKIMCEKMSVPYAGSIPLDQQVMLAGELGKSLRKMAPESSSVGRI…		>Vitrella_b_Nbp		Vitrella brassicaformis		Alveolata	Chromerida	Nbp35	Obornik					Ch 52	C 43	Ch-SP 69	19	31	0	N -/-	69	100 (22)	cTP 788	10			>Vitrella_b_Nbp	>Vitrella_b_Nbp	MEATKTAVAAFVCGAAVGAASTYIATRHLLPTRPQREEHTQKQQLQQQEGESVLLSDTGELTDKEPTDKASAEGEEMAAASPIPAAGDTQPPEVSSDTTHESGGHAANGQEGDVPDNANENCPGTASDSAGKSAACAGCPNQAVCASGEARKPDPAISEVHDKLKSVKHKILVLSGKGGVGKSTVSAQLAYALAGRSHEVGLLDIDICGPSIPRLLGLSGQEVHSSAAGWSPVYVDENLAVMSIGFLLPNQDDAVIWRGPRKNGLIKQFLTDVAWGDLDFLIVDTPPGTSDEHLSIVTYLKEAQVDGAVIVTTPQEVAMADVRKEINFCKKVGVPILGVVENMADSIFQSPLGGPKIMCEKMSVPYAGSIPLDQQVMLAGELGKSLRKMAPESSSVGRI…	MEATKTAVAAFVCGAAVGAASTYIATRHLLPTRPQREEHTQKQQLQQQEGESVLLSDTGELTDKEPTDKASAEGEEMAAASPIPAAGDTQPPEVSSDTTHESGGHAANGQEGDVPDNANENCPGTASDSAGKSAACAGCPNQAVCASGEARKPDPAISEVHDKLKSVKHKILVLSGKGGVGKSTVSAQLAYALAGRSHEVGLLDIDICGPSIPRLLGLSGQEVHSSAAGWSPVYVDENLAVMSIGFLLPNQDDAVIWRGPRKNGLIKQFLTDVAWGDLDFLIVDTPPGTSDEHLSIVTYLKEAQVDGAVIVTTPQEVAMADVRKEINFCKKVGVPILGVVENMADSIFQSPLGGPKIMCEKMSVPYAGSIPLDQQVMLAGELGKSLRKMAPESSSVGRI…	Vitrella_b_Nbp	#REF!	>	Vitrella	65	>Vitrella65	Vitrella65	MEATKTAVAAFVCGAAVGAASTYIATRHLLPTRPQREEHTQKQQLQQQEGESVLLSDTGELTDKEPTDKASAEGEEMAAASPIPAAGDTQPPEVSSDTTHESGGHAANGQEGDVPDNANENCPGTASDSAGKSAACAGCPNQAVCASGEARKPDPAISEVHDKLKSVKHKILVLSGKGGVGKSTVSAQLAYALAGRSHEVGLLDIDICGPSIPRLLGLSGQEVHSSAAGWSPVYVDENLAVMSIGFLLPNQDDAVIWRGPRKNGLIKQFLTDVAWGDLDFLIVDTPPGTSDEHLSIVTYLKEAQVDGAVIVTTPQEVAMADVRKEINFCKKVGVPILGVVENMADSIFQSPLGGPKIMCEKMSVPYAGSIPLDQQVMLAGELGKSLRKMAPESSSVGRI…	Alveolata		0	MEATKTAVAAFVCGAAVGAASTYIATRHLLPTRPQREEHTQKQQLQQQEGESVLLSDTGELTDKEPTDKASAEGEEMAAASPIPAAGDTQPPEVSSDTTHESGGHAANGQEGDVPDNANENCPGTASDSAGKSAACAGCPNQAVCASGEARKPDPAISEVHDKLKSVKHKILVLSGKGGVGKSTVSAQLAYALAGRSHEVGLLDIDICGPSIPRLLGLSGQEVHSSAAGWSPVYVDENLAVMSIGFLLPNQDDAVIWRGPRKNGLIKQFLTDVAWGDLDFLIVDTPPGTSDEHLSIVTYLKEAQVDGAVIVTTPQEVAMADVRKEINFCKKVGVPILGVVENMADSIFQSPLGGPKIMCEKMSVPYAGSIPLDQQVMLAGELGKSLRKMAPESSSVGRI…	ASTYIATRHLLPTRPQREEHTQKQQLQQQEGESVLLSDTGELTDKEPTDKASAEGEEMAAASPIPAAGDTQPPEVSSDTTHESGGHAANGQEGDVPDNANENCPGTASDSAGKSAACAGCPNQAVCASGEARKPDPAISEVHDKLKSVKHKILVLSGKGGVGKSTVSAQLAYALAGRSHEVGLLDIDICGPSIPRLLGLSGQEVHSSAAGWSPVYVDENLAVMSIGFLLPNQDDAVIWRGPRKNGLIKQFLTDVAWGDLDFLIVDTPPGTSDEHLSIVTYLKEAQVDGAVIVTTPQEVAMADVRKEINFCKKVGVPILGVVENMADSIFQSPLGGPKIMCEKMSVPYAGSIPLDQQVMLAGELGKSLRKMAPESSSVGRIEKVVDNILTRLPIPMR	OTHER	0.756190	0.217733	0.000390	0.023458	0.002229
XVHLAAPGSALPTGCLPTRTAQAPMAASLPGSRTTRGRAGGLGLAAQADAVPLDAAVFAAKSEALAALSGVQDPFRGDALVKLGAVKDLTVDPEAGSVTADVIIGAPDLQGSIKAECEAALRGLSWVKTVELTMAALPPQDELREASRAMANGLKGVKSVVACASCKGGVGKSTTSVNLAFSLRAKGYKVGIFDVDVYGPSLPTMVQPERPFNPEQDIVGNAIMPPERDGVKLMSVGFINPQDSFVLRGAKVSPLVQQLVSTTEWGDLDYLIIDMPPGTGDIHLTLSQMEDFRIDAAVIVTTPTRLSFIDVVKGVEMFDKVGVPSIAVVENMAYLEPQEGAKVDAFADKYDLPPEGVEELRALVGDRQRLFGEGHKTRLKEMWGIENAYSMPLSPLVAS…		>Hemiselmis_rufescens2 hcf		Hemiselmis rufescens		Cryptophyta	Cryptomonadales	chHCF101	imicrobe	CAMPEP_0173428798	Hemiselmis rufescensMMETSP1357		MAASLPGSRTTRG	Ch 71	O 65	M 84	17	14	0	N -/-	1	25 (26)	SP48				>Hemiselmis_rufescens2 hcf	>Hemiselmis_rufescens2_hcf	VHLAAPGSALPTGCLPTRTAQAPMAASLPGSRTTRGRAGGLGLAAQADAVPLDAAVFAAKSEALAALSGVQDPFRGDALVKLGAVKDLTVDPEAGSVTADVIIGAPDLQGSIKAECEAALRGLSWVKTVELTMAALPPQDELREASRAMANGLKGVKSVVACASCKGGVGKSTTSVNLAFSLRAKGYKVGIFDVDVYGPSLPTMVQPERPFNPEQDIVGNAIMPPERDGVKLMSVGFINPQDSFVLRGAKVSPLVQQLVSTTEWGDLDYLIIDMPPGTGDIHLTLSQMEDFRIDAAVIVTTPTRLSFIDVVKGVEMFDKVGVPSIAVVENMAYLEPQEGAKVDAFADKYDLPPEGVEELRALVGDRQRLFGEGHKTRLKEMWGIENAYSMPLSPLVASQ…	XVHLAAPGSALPTGCLPTRTAQAPMAASLPGSRTTRGRAGGLGLAAQADAVPLDAAVFAAKSEALAALSGVQDPFRGDALVKLGAVKDLTVDPEAGSVTADVIIGAPDLQGSIKAECEAALRGLSWVKTVELTMAALPPQDELREASRAMANGLKGVKSVVACASCKGGVGKSTTSVNLAFSLRAKGYKVGIFDVDVYGPSLPTMVQPERPFNPEQDIVGNAIMPPERDGVKLMSVGFINPQDSFVLRGAKVSPLVQQLVSTTEWGDLDYLIIDMPPGTGDIHLTLSQMEDFRIDAAVIVTTPTRLSFIDVVKGVEMFDKVGVPSIAVVENMAYLEPQEGAKVDAFADKYDLPPEGVEELRALVGDRQRLFGEGHKTRLKEMWGIENAYSMPLSPLVAS…	Hemiselmis_rufescens2_hcf	#REF!	>	Hemiselmis	144	>Hemiselmis144	Hemiselmis144	VHLAAPGSALPTGCLPTRTAQAPMAASLPGSRTTRGRAGGLGLAAQADAVPLDAAVFAAKSEALAALSGVQDPFRGDALVKLGAVKDLTVDPEAGSVTADVIIGAPDLQGSIKAECEAALRGLSWVKTVELTMAALPPQDELREASRAMANGLKGVKSVVACASCKGGVGKSTTSVNLAFSLRAKGYKVGIFDVDVYGPSLPTMVQPERPFNPEQDIVGNAIMPPERDGVKLMSVGFINPQDSFVLRGAKVSPLVQQLVSTTEWGDLDYLIIDMPPGTGDIHLTLSQMEDFRIDAAVIVTTPTRLSFIDVVKGVEMFDKVGVPSIAVVENMAYLEPQEGAKVDAFADKYDLPPEGVEELRALVGDRQRLFGEGHKTRLKEMWGIENAYSMPLSPLVASQ…	Cryptophyta	MAASLPGSRTTRG	corrected	MAASLPGSRTTRGRAGGLGLAAQADAVPLDAAVFAAKSEALAALSGVQDPFRGDALVKLGAVKDLTVDPEAGSVTADVIIGAPDLQGSIKAECEAALRGLSWVKTVELTMAALPPQDELREASRAMANGLKGVKSVVACASCKGGVGKSTTSVNLAFSLRAKGYKVGIFDVDVYGPSLPTMVQPERPFNPEQDIVGNAIMPPERDGVKLMSVGFINPQDSFVLRGAKVSPLVQQLVSTTEWGDLDYLIIDMPPGTGDIHLTLSQMEDFRIDAAVIVTTPTRLSFIDVVKGVEMFDKVGVPSIAVVENMAYLEPQEGAKVDAFADKYDLPPEGVEELRALVGDRQRLFGEGHKTRLKEMWGIENAYSMPLSPLVASQGDSGTPYVVGHPGSEVAERFGEL…	fragment	OTHER	0.708032	0.033106	0.049536	0.208753	0.000572
RIMLPRLPSSSLSCRSSRRFISLQRATSRCMMQVTALDPDIFSKKSEVLASLAEIDDPVLGESIVSLSAVKNLEVEPSGDVSFTVQLSAPDLQGVVKQACQSALSQLPWVKDIEITVTSLPPNDSLREASRNQATGLKGVKHVILCASCKGGVGKSTTAVNLAYSMHKRGFKTGILDVDIYGPSLPTMVKPERPFDPRRDIVGNEIMPVNGFGVKLMSMGFINPVDSFVMRGSRVTPLVQQLVSTTAWGELDYLIIDMPPGTGDIQLTLSQMETLRIDAAVIVTTPQRLSFVDVVKGIEMFDKVGIPSVAVVENMAFFQNDGMQDNIQAFANKYSLPQEAVSELEEILKAKQFLFGQGHKQRLLDMWGIQNSISIPLFPDLAKQSDSGMPYVLAFPDTD…		>gui1hcf		Guillardia theta		Cryptophyta	Pyrenomonadales	chHCF101	imicrobe	MMETSP0046_2-20120614|9735_1	MMETSP0046.cds		MLPRLPSSSLSCR	Ch 97	M 87	M 75	14	99	0	N -/-	2	10					>gui1hcf	>gui1hcf	RIMLPRLPSSSLSCRSSRRFISLQRATSRCMMQVTALDPDIFSKKSEVLASLAEIDDPVLGESIVSLSAVKNLEVEPSGDVSFTVQLSAPDLQGVVKQACQSALSQLPWVKDIEITVTSLPPNDSLREASRNQATGLKGVKHVILCASCKGGVGKSTTAVNLAYSMHKRGFKTGILDVDIYGPSLPTMVKPERPFDPRRDIVGNEIMPVNGFGVKLMSMGFINPVDSFVMRGSRVTPLVQQLVSTTAWGELDYLIIDMPPGTGDIQLTLSQMETLRIDAAVIVTTPQRLSFVDVVKGIEMFDKVGIPSVAVVENMAFFQNDGMQDNIQAFANKYSLPQEAVSELEEILKAKQFLFGQGHKQRLLDMWGIQNSISIPLFPDLAKQSDSGMPYVLAFPDTD…	RIMLPRLPSSSLSCRSSRRFISLQRATSRCMMQVTALDPDIFSKKSEVLASLAEIDDPVLGESIVSLSAVKNLEVEPSGDVSFTVQLSAPDLQGVVKQACQSALSQLPWVKDIEITVTSLPPNDSLREASRNQATGLKGVKHVILCASCKGGVGKSTTAVNLAYSMHKRGFKTGILDVDIYGPSLPTMVKPERPFDPRRDIVGNEIMPVNGFGVKLMSMGFINPVDSFVMRGSRVTPLVQQLVSTTAWGELDYLIIDMPPGTGDIQLTLSQMETLRIDAAVIVTTPQRLSFVDVVKGIEMFDKVGIPSVAVVENMAFFQNDGMQDNIQAFANKYSLPQEAVSELEEILKAKQFLFGQGHKQRLLDMWGIQNSISIPLFPDLAKQSDSGMPYVLAFPDTD…	gui1hcf	#REF!	>	Guillardia	154	>Guillardia154	Guillardia154	RIMLPRLPSSSLSCRSSRRFISLQRATSRCMMQVTALDPDIFSKKSEVLASLAEIDDPVLGESIVSLSAVKNLEVEPSGDVSFTVQLSAPDLQGVVKQACQSALSQLPWVKDIEITVTSLPPNDSLREASRNQATGLKGVKHVILCASCKGGVGKSTTAVNLAYSMHKRGFKTGILDVDIYGPSLPTMVKPERPFDPRRDIVGNEIMPVNGFGVKLMSMGFINPVDSFVMRGSRVTPLVQQLVSTTAWGELDYLIIDMPPGTGDIQLTLSQMETLRIDAAVIVTTPQRLSFVDVVKGIEMFDKVGIPSVAVVENMAFFQNDGMQDNIQAFANKYSLPQEAVSELEEILKAKQFLFGQGHKQRLLDMWGIQNSISIPLFPDLAKQSDSGMPYVLAFPDTD…	Cryptophyta	MLPRLPSSSLSCR	corrected	MLPRLPSSSLSCRSSRRFISLQRATSRCMMQVTALDPDIFSKKSEVLASLAEIDDPVLGESIVSLSAVKNLEVEPSGDVSFTVQLSAPDLQGVVKQACQSALSQLPWVKDIEITVTSLPPNDSLREASRNQATGLKGVKHVILCASCKGGVGKSTTAVNLAYSMHKRGFKTGILDVDIYGPSLPTMVKPERPFDPRRDIVGNEIMPVNGFGVKLMSMGFINPVDSFVMRGSRVTPLVQQLVSTTAWGELDYLIIDMPPGTGDIQLTLSQMETLRIDAAVIVTTPQRLSFVDVVKGIEMFDKVGIPSVAVVENMAFFQNDGMQDNIQAFANKYSLPQEAVSELEEILKAKQFLFGQGHKQRLLDMWGIQNSISIPLFPDLAKQSDSGMPYVLAFPDTDVS…	fragment	mTP	0.117311	0.000234	0.760659	0.120449	0.001346
XFDCGCADTHGDRERVPAPHANRDHTLLPREQTHMYMSPSWLVLAAAAVAVRLGPAPSPASAVARAAASRPRSALVAQVSSAALLKQSEVLELLSEAADPQLAPPGTAAAGATDSPPDIVSLGLVRAVRIGDDSASVTVQVELPREAAEAGAEGRLREVCTQLLREGLPWAAEVELRFDIAPPPPPPPPPPPQLGDRPDAADDASDAIREMRSESGAEAGVGSVGRIVAVASCKGGVGKSTTAVNLACALAAAGRRVGLVDVDVHGPSLPTMVRAEGELQVDGELLVPLEAHGLKLMSMGFINPGALPLRGAKVTPIVQQLIGRTAWGELDYLIVDMPPGTGDVQLTLSQDFEVSAAVLVTTPQRLSFVDVVKGVEMFDKVGIPTVAVMENMAGLRLDA…		>Gephyrocapsa-oceanica-RCC1303_1hcf		Gephyrocapsa oceanica		Haptophyceae	Isochrysidales	chHCF101	imicrobe	CAMPEP_0188164842	Gephyrocapsa-oceanica-RCC1303		MSPSWLVL	Ch 92	O 52	Ch 40	57	91	0	N 0/-	8	100 (26)	SP 31				>Gephyrocapsa-oceanica-RCC1303_1hcf	>Gephyrocapsa-oceanica-RCC1303_1hcf	FDCGCADTHGDRERVPAPHANRDHTLLPREQTHMYMSPSWLVLAAAAVAVRLGPAPSPASAVARAAASRPRSALVAQVSSAALLKQSEVLELLSEAADPQLAPPGTAAAGATDSPPDIVSLGLVRAVRIGDDSASVTVQVELPREAAEAGAEGRLREVCTQLLREGLPWAAEVELRFDIAPPPPPPPPPPPQLGDRPDAADDASDAIREMRSESGAEAGVGSVGRIVAVASCKGGVGKSTTAVNLACALAAAGRRVGLVDVDVHGPSLPTMVRAEGELQVDGELLVPLEAHGLKLMSMGFINPGALPLRGAKVTPIVQQLIGRTAWGELDYLIVDMPPGTGDVQLTLSQDFEVSAAVLVTTPQRLSFVDVVKGVEMFDKVGIPTVAVMENMAGLRLDAA…	XFDCGCADTHGDRERVPAPHANRDHTLLPREQTHMYMSPSWLVLAAAAVAVRLGPAPSPASAVARAAASRPRSALVAQVSSAALLKQSEVLELLSEAADPQLAPPGTAAAGATDSPPDIVSLGLVRAVRIGDDSASVTVQVELPREAAEAGAEGRLREVCTQLLREGLPWAAEVELRFDIAPPPPPPPPPPPQLGDRPDAADDASDAIREMRSESGAEAGVGSVGRIVAVASCKGGVGKSTTAVNLACALAAAGRRVGLVDVDVHGPSLPTMVRAEGELQVDGELLVPLEAHGLKLMSMGFINPGALPLRGAKVTPIVQQLIGRTAWGELDYLIVDMPPGTGDVQLTLSQDFEVSAAVLVTTPQRLSFVDVVKGVEMFDKVGIPTVAVMENMAGLRLDA…	Gephyrocapsa-oceanica-RCC1303_1hcf	#REF!	>	Gephyrocapsa	186	>Gephyrocapsa186	Gephyrocapsa186	FDCGCADTHGDRERVPAPHANRDHTLLPREQTHMYMSPSWLVLAAAAVAVRLGPAPSPASAVARAAASRPRSALVAQVSSAALLKQSEVLELLSEAADPQLAPPGTAAAGATDSPPDIVSLGLVRAVRIGDDSASVTVQVELPREAAEAGAEGRLREVCTQLLREGLPWAAEVELRFDIAPPPPPPPPPPPQLGDRPDAADDASDAIREMRSESGAEAGVGSVGRIVAVASCKGGVGKSTTAVNLACALAAAGRRVGLVDVDVHGPSLPTMVRAEGELQVDGELLVPLEAHGLKLMSMGFINPGALPLRGAKVTPIVQQLIGRTAWGELDYLIVDMPPGTGDVQLTLSQDFEVSAAVLVTTPQRLSFVDVVKGVEMFDKVGIPTVAVMENMAGLRLDAA…	Haptophyceae	MSPSWLVL	corrected	MSPSWLVLAAAAVAVRLGPAPSPASAVARAAASRPRSALVAQVSSAALLKQSEVLELLSEAADPQLAPPGTAAAGATDSPPDIVSLGLVRAVRIGDDSASVTVQVELPREAAEAGAEGRLREVCTQLLREGLPWAAEVELRFDIAPPPPPPPPPPPQLGDRPDAADDASDAIREMRSESGAEAGVGSVGRIVAVASCKGGVGKSTTAVNLACALAAAGRRVGLVDVDVHGPSLPTMVRAEGELQVDGELLVPLEAHGLKLMSMGFINPGALPLRGAKVTPIVQQLIGRTAWGELDYLIVDMPPGTGDVQLTLSQDFEVSAAVLVTTPQRLSFVDVVKGVEMFDKVGIPTVAVMENMAGLRLDAASERLEAIGAAHSLPPAAMRELRELLREEQPIFGAS…	VARAAASRPRSALVAQVSSAALLKQSEVLELLSEAADPQLAPPGTAAAGATDSPPDIVSLGLVRAVRIGDDSASVTVQVELPREAAEAGAEGRLREVCTQLLREGLPWAAEVELRFDIAPPPPPPPPPPPQLGDRPDAADDASDAIREMRSESGAEAGVGSVGRIVAVASCKGGVGKSTTAVNLACALAAAGRRVGLVDVDVHGPSLPTMVRAEGELQVDGELLVPLEAHGLKLMSMGFINPGALPLRGAKVTPIVQQLIGRTAWGELDYLIVDMPPGTGDVQLTLSQDFEVSAAVLVTTPQRLSFVDVVKGVEMFDKVGIPTVAVMENMAGLRLDAASERLEAIGAAHSLPPAAMRELRELLREEQPIFGASHVQRLRDMWGINASFSLPLLPELARA…	cTP	0.022150	0.033503	0.030498	0.910496	0.003353
XKKQAPCRSDLRRPCPDGPPLHAAMSDRGAHALTFACGALAGLAAAGAAAVALRGLQFGVPDGRKREEELARAQKSATPEVEEATENRAASETMPKELQEKPDNAPESCPGVSSEDAGKASSCSGCPNQKLCASGEAKKPDPAVADVKAKLSNVKRKILVLSGKGGVGKSTVSAQLSFGFAARAMDVGLLDVDICGPSVPQMLGLLGQDVHQSSEGWSPVYVDDHLAVMSIGFMLPNQDDAIIWRGPRKNGLIKQFLTDVNWGSLDALIIDTPPGTSDEHLSVVTYLQDSSMDGAVIVTTPQEVSLMDVRKEINFCRKVNLPVIGVIENMSGFVCPSCGREERIFAPSTGGAKEMCKQMEVPFLGSVPLDPRVASAGDTGVPLLQICPDGPVAKCIDDA…		>Alexandrium_temarense4nbp		Alexandrium temarense		Alveolata	Dinophyceae	Nbp35	imicrobe	CAMPEP_0186208782	Alexandrium-temarense-CCMP1771.pep		msdr	Ch-SP 80	C 30	Ch -SP90	37	3	0	N 0/-	90	100 (24)	mTP 64				>Alexandrium_temarense4nbp	>Alexandrium_temarense4nbp	KKQAPCRSDLRRPCPDGPPLHAAMSDRGAHALTFACGALAGLAAAGAAAVALRGLQFGVPDGRKREEELARAQKSATPEVEEATENRAASETMPKELQEKPDNAPESCPGVSSEDAGKASSCSGCPNQKLCASGEAKKPDPAVADVKAKLSNVKRKILVLSGKGGVGKSTVSAQLSFGFAARAMDVGLLDVDICGPSVPQMLGLLGQDVHQSSEGWSPVYVDDHLAVMSIGFMLPNQDDAIIWRGPRKNGLIKQFLTDVNWGSLDALIIDTPPGTSDEHLSVVTYLQDSSMDGAVIVTTPQEVSLMDVRKEINFCRKVNLPVIGVIENMSGFVCPSCGREERIFAPSTGGAKEMCKQMEVPFLGSVPLDPRVASAGDTGVPLLQICPDGPVAKCIDDAI…	XKKQAPCRSDLRRPCPDGPPLHAAMSDRGAHALTFACGALAGLAAAGAAAVALRGLQFGVPDGRKREEELARAQKSATPEVEEATENRAASETMPKELQEKPDNAPESCPGVSSEDAGKASSCSGCPNQKLCASGEAKKPDPAVADVKAKLSNVKRKILVLSGKGGVGKSTVSAQLSFGFAARAMDVGLLDVDICGPSVPQMLGLLGQDVHQSSEGWSPVYVDDHLAVMSIGFMLPNQDDAIIWRGPRKNGLIKQFLTDVNWGSLDALIIDTPPGTSDEHLSVVTYLQDSSMDGAVIVTTPQEVSLMDVRKEINFCRKVNLPVIGVIENMSGFVCPSCGREERIFAPSTGGAKEMCKQMEVPFLGSVPLDPRVASAGDTGVPLLQICPDGPVAKCIDDA…	Alexandrium_temarense4nbp	#REF!	>	Alexandrium	28	>Alexandrium28	Alexandrium28	KKQAPCRSDLRRPCPDGPPLHAAMSDRGAHALTFACGALAGLAAAGAAAVALRGLQFGVPDGRKREEELARAQKSATPEVEEATENRAASETMPKELQEKPDNAPESCPGVSSEDAGKASSCSGCPNQKLCASGEAKKPDPAVADVKAKLSNVKRKILVLSGKGGVGKSTVSAQLSFGFAARAMDVGLLDVDICGPSVPQMLGLLGQDVHQSSEGWSPVYVDDHLAVMSIGFMLPNQDDAIIWRGPRKNGLIKQFLTDVNWGSLDALIIDTPPGTSDEHLSVVTYLQDSSMDGAVIVTTPQEVSLMDVRKEINFCRKVNLPVIGVIENMSGFVCPSCGREERIFAPSTGGAKEMCKQMEVPFLGSVPLDPRVASAGDTGVPLLQICPDGPVAKCIDDAI…	Alveolata	msdr	corrected	MSDRGAHALTFACGALAGLAAAGAAAVALRGLQFGVPDGRKREEELARAQKSATPEVEEATENRAASETMPKELQEKPDNAPESCPGVSSEDAGKASSCSGCPNQKLCASGEAKKPDPAVADVKAKLSNVKRKILVLSGKGGVGKSTVSAQLSFGFAARAMDVGLLDVDICGPSVPQMLGLLGQDVHQSSEGWSPVYVDDHLAVMSIGFMLPNQDDAIIWRGPRKNGLIKQFLTDVNWGSLDALIIDTPPGTSDEHLSVVTYLQDSSMDGAVIVTTPQEVSLMDVRKEINFCRKVNLPVIGVIENMSGFVCPSCGREERIFAPSTGGAKEMCKQMEVPFLGSVPLDPRVASAGDTGVPLLQICPDGPVAKCIDDAISAILKQLGS	VALRGLQFGVPDGRKREEELARAQKSATPEVEEATENRAASETMPKELQEKPDNAPESCPGVSSEDAGKASSCSGCPNQKLCASGEAKKPDPAVADVKAKLSNVKRKILVLSGKGGVGKSTVSAQLSFGFAARAMDVGLLDVDICGPSVPQMLGLLGQDVHQSSEGWSPVYVDDHLAVMSIGFMLPNQDDAIIWRGPRKNGLIKQFLTDVNWGSLDALIIDTPPGTSDEHLSVVTYLQDSSMDGAVIVTTPQEVSLMDVRKEINFCRKVNLPVIGVIENMSGFVCPSCGREERIFAPSTGGAKEMCKQMEVPFLGSVPLDPRVASAGDTGVPLLQICPDGPVAKCIDDAISAILKQLGS	SP	0.457626	0.498885	0.008125	0.034821	0.000543
LKAVNFLEACYCIAGAAGKRPRAMPDRQTVVFACGALAGAVAAGGVALAVSRAGTRGVASVDADIKSAPSADVASAPSKTAEAKPAEEVAPAPTLAEKPDNAPEDCVGVSSEAAGKAQSCAGCPNQKACASGEARKPDPAVHDVKERLSNVKRKILVLSGKGGVGKSTVSAQLSFGFAARNMDVGLLDVDICGPSIPRMLGLMGQDVHQSSEGWSPVYVDDRLAVMSIGFMLPNQDDAIIWRGPRKNGLIKQFLTDVSWGPLDALFIDTPPGTSDEHLSIVTYLQESSVDGAVVVTTPQEVSLADVRKEINFCKKVNLPVIGVIENMSGFVCPKCGHEEHIFSPSTGGAEAMCKMMGVPFLGRVPLDGRVAKAGDSGLPLSQLNPDGPVAKCIDGVISA…		>karenia_brevis3 nbp35		Karenia brevis		Alveolata	Dinophyceae	Nbp35	imicrobe	CAMPEP_0188907006	Karenia-brevis-CCMP2229.pep		MPDR	Ch-SP 65	O 22	CH-SP 70	28	29	0	N -/-	70	100(26)	O 62	60			>karenia_brevis3 nbp35	>karenia_brevis3_nbp35	LKAVNFLEACYCIAGAAGKRPRAMPDRQTVVFACGALAGAVAAGGVALAVSRAGTRGVASVDADIKSAPSADVASAPSKTAEAKPAEEVAPAPTLAEKPDNAPEDCVGVSSEAAGKAQSCAGCPNQKACASGEARKPDPAVHDVKERLSNVKRKILVLSGKGGVGKSTVSAQLSFGFAARNMDVGLLDVDICGPSIPRMLGLMGQDVHQSSEGWSPVYVDDRLAVMSIGFMLPNQDDAIIWRGPRKNGLIKQFLTDVSWGPLDALFIDTPPGTSDEHLSIVTYLQESSVDGAVVVTTPQEVSLADVRKEINFCKKVNLPVIGVIENMSGFVCPKCGHEEHIFSPSTGGAEAMCKMMGVPFLGRVPLDGRVAKAGDSGLPLSQLNPDGPVAKCIDGVISA…	LKAVNFLEACYCIAGAAGKRPRAMPDRQTVVFACGALAGAVAAGGVALAVSRAGTRGVASVDADIKSAPSADVASAPSKTAEAKPAEEVAPAPTLAEKPDNAPEDCVGVSSEAAGKAQSCAGCPNQKACASGEARKPDPAVHDVKERLSNVKRKILVLSGKGGVGKSTVSAQLSFGFAARNMDVGLLDVDICGPSIPRMLGLMGQDVHQSSEGWSPVYVDDRLAVMSIGFMLPNQDDAIIWRGPRKNGLIKQFLTDVSWGPLDALFIDTPPGTSDEHLSIVTYLQESSVDGAVVVTTPQEVSLADVRKEINFCKKVNLPVIGVIENMSGFVCPKCGHEEHIFSPSTGGAEAMCKMMGVPFLGRVPLDGRVAKAGDSGLPLSQLNPDGPVAKCIDGVISA…	karenia_brevis3_nbp35	#REF!	>	Karenia	41	>Karenia41	Karenia41	LKAVNFLEACYCIAGAAGKRPRAMPDRQTVVFACGALAGAVAAGGVALAVSRAGTRGVASVDADIKSAPSADVASAPSKTAEAKPAEEVAPAPTLAEKPDNAPEDCVGVSSEAAGKAQSCAGCPNQKACASGEARKPDPAVHDVKERLSNVKRKILVLSGKGGVGKSTVSAQLSFGFAARNMDVGLLDVDICGPSIPRMLGLMGQDVHQSSEGWSPVYVDDRLAVMSIGFMLPNQDDAIIWRGPRKNGLIKQFLTDVSWGPLDALFIDTPPGTSDEHLSIVTYLQESSVDGAVVVTTPQEVSLADVRKEINFCKKVNLPVIGVIENMSGFVCPKCGHEEHIFSPSTGGAEAMCKMMGVPFLGRVPLDGRVAKAGDSGLPLSQLNPDGPVAKCIDGVISA…	Alveolata	MPDR	corrected	MPDRQTVVFACGALAGAVAAGGVALAVSRAGTRGVASVDADIKSAPSADVASAPSKTAEAKPAEEVAPAPTLAEKPDNAPEDCVGVSSEAAGKAQSCAGCPNQKACASGEARKPDPAVHDVKERLSNVKRKILVLSGKGGVGKSTVSAQLSFGFAARNMDVGLLDVDICGPSIPRMLGLMGQDVHQSSEGWSPVYVDDRLAVMSIGFMLPNQDDAIIWRGPRKNGLIKQFLTDVSWGPLDALFIDTPPGTSDEHLSIVTYLQESSVDGAVVVTTPQEVSLADVRKEINFCKKVNLPVIGVIENMSGFVCPKCGHEEHIFSPSTGGAEAMCKMMGVPFLGRVPLDGRVAKAGDSGLPLSQLNPDGPVAKCIDGVISAILLQTDRKPAMNPMPVLQ	GGVALAVSRAGTRGVASVDADIKSAPSADVASAPSKTAEAKPAEEVAPAPTLAEKPDNAPEDCVGVSSEAAGKAQSCAGCPNQKACASGEARKPDPAVHDVKERLSNVKRKILVLSGKGGVGKSTVSAQLSFGFAARNMDVGLLDVDICGPSIPRMLGLMGQDVHQSSEGWSPVYVDDRLAVMSIGFMLPNQDDAIIWRGPRKNGLIKQFLTDVSWGPLDALFIDTPPGTSDEHLSIVTYLQESSVDGAVVVTTPQEVSLADVRKEINFCKKVNLPVIGVIENMSGFVCPKCGHEEHIFSPSTGGAEAMCKMMGVPFLGRVPLDGRVAKAGDSGLPLSQLNPDGPVAKCIDGVISAILLQTDRKPAMNPMPVLQ	OTHER	0.479503	0.313566	0.004277	0.200649	0.002004
FFRRSPLPMDELAARMALIQHVVLVLSGKGGVGKSTVACQMALTLALEGHRVGILDVDICGPSVPKILGVEGRDVAQGPEGWTPIAVPVSGEQAGQLWAISIGFMVGPDDAIVWRGPRKNAMIKQFFTDVNWGPLDYLIIDTPPGTSDEHIATCANLIPYNPSGAVIVTTPQEVSVDDVRKELDFCRVASLPVLGIVENMSGFVCPHCAECTAIFSHGGGERLAAAEGVPFLGRVPIDPNLAECEDDGR		>Euglena_Nbp35		Euglena gracilis		Excavata	Euglenozoa	Nbp35	Elias				MDELAARMALIQHVVLVLSGKGGVGKSTVACQMALTLALEGHRVGILDVDICGPSVPKILGVEGRDVAQGPEGWTPIAVPVSGEQAGQLWAISIGFMVGPDDAIVWRGPRKNAMIKQFFTDVNWGPLDYLIIDTPPGTSDEHIATCANLIPYNPSGAVIVTTPQEVSVDDVRKELDFCRVASLPVLGIVENMSGFVCPHCAECTAIFSHGGGERLAAAEGVPFLGRVPIDPNLAECEDDGR	C87	C70	Ch-SP62	33	11									>Euglena_Nbp35	>Euglena_Nbp35	FFRRSPLPMDELAARMALIQHVVLVLSGKGGVGKSTVACQMALTLALEGHRVGILDVDICGPSVPKILGVEGRDVAQGPEGWTPIAVPVSGEQAGQLWAISIGFMVGPDDAIVWRGPRKNAMIKQFFTDVNWGPLDYLIIDTPPGTSDEHIATCANLIPYNPSGAVIVTTPQEVSVDDVRKELDFCRVASLPVLGIVENMSGFVCPHCAECTAIFSHGGGERLAAAEGVPFLGRVPIDPNLAECEDDGR	FFRRSPLPMDELAARMALIQHVVLVLSGKGGVGKSTVACQMALTLALEGHRVGILDVDICGPSVPKILGVEGRDVAQGPEGWTPIAVPVSGEQAGQLWAISIGFMVGPDDAIVWRGPRKNAMIKQFFTDVNWGPLDYLIIDTPPGTSDEHIATCANLIPYNPSGAVIVTTPQEVSVDDVRKELDFCRVASLPVLGIVENMSGFVCPHCAECTAIFSHGGGERLAAAEGVPFLGRVPIDPNLAECEDDGR	Euglena_Nbp35	#REF!	>	Euglena	176	>Euglena176	Euglena176	FFRRSPLPMDELAARMALIQHVVLVLSGKGGVGKSTVACQMALTLALEGHRVGILDVDICGPSVPKILGVEGRDVAQGPEGWTPIAVPVSGEQAGQLWAISIGFMVGPDDAIVWRGPRKNAMIKQFFTDVNWGPLDYLIIDTPPGTSDEHIATCANLIPYNPSGAVIVTTPQEVSVDDVRKELDFCRVASLPVLGIVENMSGFVCPHCAECTAIFSHGGGERLAAAEGVPFLGRVPIDPNLAECEDDGR	Excavata	MDELAARMALIQHVVLVLSGKGGVGKSTVACQMALTLALEGHRVGILDVDICGPSVPKILGVEGRDVAQGPEGWTPIAVPVSGEQAGQLWAISIGFMVGPDDAIVWRGPRKNAMIKQFFTDVNWGPLDYLIIDTPPGTSDEHIATCANLIPYNPSGAVIVTTPQEVSVDDVRKELDFCRVASLPVLGIVENMSGFVCPHCAECTAIFSHGGGERLAAAEGVPFLGRVPIDPNLAECEDDGR	corrected	MDELAARMALIQHVVLVLSGKGGVGKSTVACQMALTLALEGHRVGILDVDICGPSVPKILGVEGRDVAQGPEGWTPIAVPVSGEQAGQLWAISIGFMVGPDDAIVWRGPRKNAMIKQFFTDVNWGPLDYLIIDTPPGTSDEHIATCANLIPYNPSGAVIVTTPQEVSVDDVRKELDFCRVASLPVLGIVENMSGFVCPHCAECTAIFSHGGGERLAAAEGVPFLGRVPIDPNLAECEDDGR	fragment	OTHER	0.966513	0.024977	0.006657	0.001666	0.000186
																																							>	Chromera59	Spcleaved	>Chromera59SpC	FTLHSRLLSRGEKRGGMSRLFQAGGTATPEVLKITSSSDPEIATAEEDHPTVKNVVAVSSCKGGVGKSTVSVNLAFALRDKGFKVGILDMDVHGPSLPTMVHPPDADPKRAIENTPEAAKEAGRPYFDADAQVWIPGEVGDVKLNSWGFVVNRASIVRGPLVVQLVRNLAMNTAWGDLDYLIVDMPPGTGDVQLTLAQEMNVTAAVVVTTPQKLAFTDVVKGIEMFDIVKVPSVAVVENMAYYSVPDEEKISSEAVRLAGLSDEDLASEAFRLEGAAAGGVSELRGEKREELLKACLRRSMGKAQNRRKQYLFGYGHGQRIREMWGIQNCVQLPLVDELAAQSDHGRPFVEAYGILEKEKKQRLGGEDGRRVMEGFNTLADMVTREVDQINRESEEERR…
																																							>	Vitrella64	Spcleaved	>Vitrella64SpC	FVPVQLIGGERGLRPAPAVRQGHHHDSQQRRASTLFLTGLSDEAPGVGGGVDERRVECLKSLKGVIDPDLGQDIVTLGFVKGLTIDESTGNVAMTVELTTPACPMKDQFRESITSALEVLPWVNGVDITFTSQPIGTRPSPLSLDGQRQQHAPGGTSRVRAIIAVSSCKGGVGKSTTAVNLAFALKHMGAKVGILDADVHGPSLPTMVRPSEPVVTIEEVPAEDGQTVQILKPIDHDGVKLMSFGFINPMAAVMRGPMVTNLLKQFVGYTDWGELDYLVVDMPPGTGDIQLTLCQSLDITAAVIVTTPQRLAFTDVVKGIDMFDTVNVPCVAVVENMAHLTTDDIDTDRLARDIAAATSMTDQQLRDQLSIQNEDGESVGREELVRRCVDRALRSPDVR…
																																							>	Selaginella125	Spcleaved	>Selaginella125SpC	GHDVLVALSTIIDPDFGADIVTCGFVKDLQADKSSGEVAFRLELTTPACPVKDMFEQQAKEKVAALPWVTNVKVTMSAQPAKALAAEGLPRSLQNVSNIIAVSSCKGGVGKSTVAVNLAYSLAGMGAKVGIFDADVYGPSLPTMVSPELRVLQMVEDTKQIIPTEYLGVKLVSFGFAGQGTAIMRGPMVSGVINQLLTTTDWGELDYLIIDMPPGTGDIQLTLCQVVPLTAAVIVTTPQKLAFIDVAKGVRMFSKLKVPCLAVVENMCYFDADGKRYYPFGRGSGKQVVQQFGISNLFEFPIRPEARLYKALSAAGDSGTPEVVHDPQGDVARSFSELGVCVVQQCAKIRQQVSTAVTYDEAMRAIKVKVPGTEEPFYLHPATVRRNDRSAKSIDEWTG…
																																							>	Eutreptiella177	Spcleaved	>Eutreptiella177SpC	WALGAASAAALCLMVMASPRPVRSTGLYHAARPTPTVSSLGSAARPQALAVHSLAPGHIPSWAGAGMLPDATPQEPSRPAARQPPVAQSPRPLRTLGYAAAALIMGAWAYLNWGQGPAPPAPVAMCTVSAEKDLIKEEEVLGKLRRIIDPDLGKDVVACGFIKNLKIDAEAGKASFVMELTTPACPVKDMFQKSAKEYVSELQWVKEVEVVMTAQTPQAPSAQEFPGLAKVANIIAVASCKGGVGKSTTSVNLAYSLASMGARVGIFDADIYGPSLPTMISPSFTKLEMDPVTKAITPVEYEGVKAVSFGFAGQGSAIMRGPMVSGLVQQLLTTAEWGELEYLILDMPPGTGDIQLTLGQAVPITAAVIVTTPQQLAFVDVAKGIRMFSMLRVPCIGVV…
																																							>	Emiliania183	Spcleaved	>Emiliania183SpC	PSPASAVARAAASRPRSALVAQVSSAALLKQSEVLELLSEAADPQLAPPGTAAAGATDSPPDIVSLGLVRAVRIGDDSASVTVQVELPREAAEAGAEGRLREVCTQLLREGLPWAAESGAEAGVGSVGKIVAVASCKGGVGKSTTAVNLACALAAAGRRVGLVDVDVHGPSLPTMVDGELLVPLEAHGLKLMSMGFINPGALPLRGAKVTPIVQQLIGRTAWGELDYLIVDMPPGTGDVQLTLSQDFEVSAAVLVTTPQRLSFVDVVKGVEMFDKRLRDMWGINASFSLPLLPELARAADAGVPSFVSQPEGEAAGVYRQLAAALEGELERLDAAPRPEILEAEHVFMPEILYLPVERRIVIALADGTQQSITPLELRRLCRSPANRPDALPADVEPLD…
																																							>	Bigelowiella226	Spcleaved	>Bigelowiella226SpC	RESPWDSRKFSLAIAQRLRRLPSQRASISLPLSRIRDMSKAGRLVSSNPSELASGPVRRFHHRAHPRCRVENTDSENDASPLVDPELLESLASIEVPDQAKIGGSKASIDIVKSGMVREALGEKALGIASVLVELPLPVDSKTKQALQQQCENAVKTIEWVTNPLIVITAPEGAPSAVMSSSPSSSASSPVSPFADMGNSEVDTMRKGGLKSVDKVIAVASCKGGVGKSTTSVNLAFALRAQGYKVGIVDTDLYGPSLPTMVTPENSEVAFENGGSEIIPVEAHGVKMMSMGFINPTDSMVVRGARAAPLVEQMLTRTQWGELDFLVIDMPPGTGDIQLTLSQSVSIDAAVVVTTPQRLSFADVVKGVEMFDKVGIPCVAVVENMAFWQNNELSKRVEA…
																																							>	Phaeodactylum232	Spcleaved	>Phaeodactylum232SpC	FTPPNPYRFRRGSSTLTRPFATPPLPSGGAPVLVDAVEDTLPPIPKEWQGEVLSTLKSVIDPDLGSDIVTLGFVQNLKLDGRDVSFDVELTTPACPVKEQFQLDCQQLVQDLPWTNNIQVTMTAQPSVQETATLGMSQVGAVIAVSSCKGGVGKSTTAVNLAFSLQRLGATVGIFDADVYGPSLPTMITPQDDTVRFVGRQVAPLQRNGVRLMSFGYVNDGSAVMRGPMVTQLLDQFLSVTHWGALDYLILDMPPGTGDIQLTLTQKLNITAAVIVTTPQELSFADVVRGVEMFDTVNVPCIAVVENMAYYEVESSTPQWNEEALESAIRTKLVESGVELNGDGEGTDTLAKDLVQVVLRNAREKSADPEKIQIFGAGHRDRLSQQWGIEHSFSIPLLN…
																																							>	Thalassiosira238	Spcleaved	>Thalassiosira238SpC	FVLSPSRVLPMPHISSRTALGPSSSPLLSLKFSLISNDAPLFKYPSDWQSQILAALSVINDPDLNADIVSLGFVQNLKIDESSNIVSLDLELTTPACPVKDLFVQQCQDIINGLAWTRGADVTLTSQPTAAPSDAPLGMSQIGAVIAVSSCKGGVGKSTTAVNLAFALESLGAKVGIFDADVYGPSLPTMVTPEDDNVRFVGRQIAPLRRGDVSLMSFGYVNEGSAIMRGPMVTQLLDQFLSLTNWGALDYLIMDMPPGTGDIQLTLSQRLNITAAVIVTTPQELSFVDVERGVEMFDTVNVPCIAVVENMAYLEREETESQVEMDVDLLQKSFMEALQSDGILSDSDNASEVASDLVKIVQKNVQSKALESEKEVIRIFGPGHKRRLSEQWGIEHTYS…
																																							>	Nannochloropsis242	Spcleaved	>Nannochloropsis242SpC	FIQKHHVSIFGTSSSSNKPTSTPLYRYAPSVSQLFIASTPFHEKLPIVSADRNLAETSSVITSSSEKNIAQVVTQLRQVMDPDLGSDVVTLGFIKNLTIDGATGRVSFVLELTTPACPVKDDLKAQAMQVVETLPWVTKADVILSARPITAEKSAGGDMKATGLSLVNNVIAVSSCKGGVGKSTTAVNLAFALDRQGAKVGILDADIYGPSLPTMVAPDTEMVEFVESQIRPMIRQTGLDAEGQPKGVKLMSFGYVNPGAAAVMRGPMVIQLINQLLTLTSWGELDYLVIDMPPGTGDIPLTLCQSLNITAAVIVTTPQRLSFTDVVKGVDMFDTVNVPCVAVVENMAYADVSALDYVDSREDMNRNGGVAGAWQRLRQDIEDVLEDEDGIRTGKGAVV…
																																							>	Ectocarpus263	Spcleaved	>Ectocarpus263SpC	FVQPFSQHRAKQGIWPHQYSCKSTSLPVQQRARSYHVSMMTETTSDTPPGRKDEVLAVLSAVMDPDLSMDIVSLGFIKELEISGEDEGRQVVTFDVELTTPACPVKAQFQQDCRDLVEALPWVDRAEVTMTAQPVRDVSDTVPTGLSKVATIIAVSSCKGGVGKSTTAVNLAFALDKQGAKVGILDADIYGPSLPTMVKPDREEVEFVGNQIRPMTAHGVKLMSYGFVNQGAAIMRGPMVSQLLSQFVTLTSWGELDYLVIDMPPGTGDIQLTLCQVLNITAAVIVTTPQKLSFTDVVKGIDLFDTVNVPSVAVVENMAYYDAVDQTVFKTGLESNIEDLLTLDGDELSAAAAREGLASPPQDETALRAAVIAEVMKKRASTKQREYIFGKGHQMRLAD…
																																							>	Fistulifera275	Spcleaved	>Fistulifera275SpC	FAPQPISRSTSTTLSLSFFSALHTTTRLKDASSTNREIPTEWQGVVLSKLKQIQDPDLMVDIVTAGFCQNLKYDPINSKLSMDLELTTPACPVKDQFQRDCEQLLLELPWIQQVEVTLTAQPQGTSSTSLTGLAQVGAIVAVSSCKGGVGKSTTAVNLAFSLQQLGATVGILDTDLYGPSLPTMVTPDDDIVRFVGRQIAPLQRNGVRLLSFGHIHDQAAVMRGAMVTQLLEQFLDVCQWGKLDYLIVDMPPGTGDIPLTLTQKLNLTAAVIVTTPTELSFQDVKKGIEMFDTVQVPCIAVVENMAHYELPESMKETVAKAVQQSSYVTDAEQVTQEVWKALQNTPLPIFGAGHRSTLQQMYGIEQHFKVPLMDQVAYEGDHGTPFVLQQPDSSATRVY…
																																							>	Alexandrium25	Spcleaved	>Alexandrium25SpC	QYNGQAPPARDSKAATEGTEEQRYRQWEPPSNQAHGRAAAKTHVEAELADMLRVFAQLPMRPLVQATNGQQSAKAAARTVFVVASGKGGVGKSTISVNLAYALKDLGLSVGLLDIDIHGPSLPELIPMPPDSLSGTEHGMIVPYDYGGVGIMSWGYIQPGVAATIRAPIATRCVSQLLSMVQWGELDCLLIDTPPGTGDVLLTLTQTLRIDGAVLVTTGNEMSIADLAKGVQLFEKVDIPTLAVCQNMATIACGRCGCESDLFADSAAGRIPQLLESFQAAELYKIPLDPILSMAPVRPTPSQLHSIPYVRNPEHDGRPASRALRGLAQGLVAAFLAARLQHGRRSELRVKAGGGLELRLPGGELRPVPCPELRAACRCAECVDEFTGEQLLDRGKILQ…
																																							>	Symbiodinium57	Spcleaved	>Symbiodinium57SpC	AAEAAAAAEALAAARPAEESTAFAFADKETPSRNGGGLPPQVTSAIPEQQLLGFVRQLNSKPLGPRGQKMSEAHSSAKLVLLCASGKGGVGKSTISVNLAYMMKQMGFEVAVLDLDIYGPSLPELVRLPPNCVTQNEAGRIVPIDYGGVALMSWGYVNPGEASTIRAPIANQIVGQLLQTVEWGQLDILIIDSPPGTGDVLLSIAQTLPVDGAVLVTTSNSISLADVSKGLQLFSKVDIDPLLVVRNMASVCCEACHHSQPLFVDPALESLTTYLSEQSIGLVDLPLDQKLSQAPMTFQPANARQYPFVVNPRNEGQPVWKALRLAACSVLEAALGLKGSITGPRMTKGPKKEAVASLRLRPGGLLEVRLRGGDLRPLPCGELRANCRCALCVDELTGE…
																																							>	Cryptosporidium5	Spcleaved	>Cryptosporidium5SpC	IFVSKYLEFKDNYIMKKLNCYSNLLTGDKFKYIISNQSIKPKNVNEECVGIESPDAGKAASCVGCPNAEICASGETKQKVPINTMNLENIKNIILILSGKGGVGKSTVSMQLSWYLSQNFNVGLLDIDICGPSIPKMAGIANHEVHMSANGWSPVYANENLAIMSTAFLLPDEDDAVIWRGPKKNGLIRQFLTDVDWGNLDFLIIDTPPGTSDEHLSIITYLQGANVKGSIIVTTPQEISLQDVRKEITFCKKVELPIIGIVENMNKMFKNIQGNDLVNEMCKKMEVDYLITIPWDDQLLFCCEKGTSVNYEVPDSDSAREIKNLGDFLINTFVAS
																																							>	Plasmodium7	Spcleaved	>Plasmodium7SpC	YVLTKKKSINEFIKYAIKYVTHKKGKKNKNNNNNNNNSIPDECPGLDSEHAGKSKACEGCPNRKICNDPELKKEKEKERNQIFNEVQENLKNVKFKILILSGKGGVGKSTVAAQLAFALSYLNYEVGLLDIDICGPSIPVLTKTIDHDVNYSMNGWVPIYKNNLSIMSVGYLLPNFDDPVIWRGPKKNGLIKQFLCDVYWKNLDFLIIDTPPGTSDEHLTICSYLKDNLDGCLIVTTPHILSICDVKKEIEFCKKTNIPILGIVENMYQPIFVSNYTVQKMCSDMNVHYAGKVTFHQNLIEACQQGVGCCDIDPYSPSSKELYHLCSILIQQIQKRYMLLQMGSNNDNNNLVQENNHQNKDNTRNSDNQKLTYQEEAYENNVNKNYDTLSKYNELNYDH…
																																							>	Plasmodium9	Spcleaved	>Plasmodium9SpC	FGVNYYIYNRETVDEFIKQHADKILSKFKKYYKRKQSEDDNIPNDCPGIDSENAGKSKACDGCPNRKICNDPELKKQKENEKNQIFNEIQENLKNVKYKILILSGKGGVGKSTIASQLAFALSHLNYDVGLLDIDICGPSIPVLTKTIDNDVNYSINGWIPIYKNNLSIMSVGYLLPNFDDPVIWRGPKKNGLIKQFLCDVYWKNLDFLIIDTPPGTSDEHLTICSYLKDNLDGCLIVTTPHILSIYDVKKEIEFCKKTNIPILGVIENMFQSIFVSNYTVQNMCSDMNVDYAGKVTFDQNLIDACQQGVGCCDINKNSTSSKEIFSICKFLAQKLYTKYSNQIDHIEDQQLITDQTVINNIDQNDKNNLAHEKSENNQLDEIQNIMTENENLSKVQVL…
																																							>	Oxyrrhis48	Spcleaved	>Oxyrrhis48SpC	KRVPEILAAREKVVQSVDLAPEPEPQRTDVPDDAPEDCPGVESEQAGKSSSCAGCPNQQICASGEAKVQDPAADMAAKNLRGVKKKVLVLSGKGGVGKSTVSAQLAFSFARKLHVGLLDIDLCGPSVPRMLGLQGQDVHQSRDGWSPVYVDDHLAVMSIGFLLPNQDDAVIFRGPKKNGLIRQFVTDVTWGDLDVLLVDTPPGTSDEHLSIVTYLKDAGVDGAVVVTTPEEVSLQDVRKELNFCKKVGVPIIGVIENMKGFTDATGVVHDIFPSPDKGGCKEMCEKMGVPYLGSLPLQPKLGKACEAGLPYADTNPDTPGAKAFDDVAKKILTIENVAGIFCSVAVEPHTNFCAVHSGESGEPSLSALLQVSHHFTALRGVILTSSAAWCKTAFVEGSD…
																																							>	Symbiodinium58	Spcleaved	>Symbiodinium58SpC	LQKKAETSPQIVKTQEPKEATPKESTEAPTEPEPTPAAPEPVAPEDRPADAPESCPGVSSDQAGKSSSCAGCPNQQLCASGEAKKKDPAVADVQERLKAVKRKILVLSGKGGVGKSTVSAQLSFGFSGRGMDVGLLDVDICGPSVPRMLGLLGQDVHQSSEGWSPVYVDDHLAVMSIGFMLPNQDDAIIWRGPRKNGLIKQFLTDVNWGDLDALIIDTPPGTSDEHLSIVTYLQDAKVDGAIIVTTPQEVSLMDVRKEINFCRKVGLPVLGVVENMSGYACPKCGHEERIFSPSTGGALAMCQQMEVPFLGSVPLDGRVAAAGDQGMPLSQLHPDGPVGKCIDKVIDAILKETDKK
																																							>	Chromera61	Spcleaved	>Chromera61SpC	FLLYKQHESGNLAALFRKKEAEAFSPAAEVASGGLSPISSPTAKAQSPGGEDFAAAASTHAATDVPENAPDACPGVQSETAGKADACAGCPNQKLCASGEAKKADPAVAEIEAKLAGVKNKILVLSGKGGVGKSTVSAQLAWKLAEMGHEVGLLDIDICGPSLPKMMGVNGQEVHRSAEGWSPVFANERLAVMSIGFLLPGEDDAIIWRGPKKNGLIRQFLTDVAWGELDYLIVDTPPGTSDEHLSIVTYLKGAKIDGAVVVTTPQEVALQDVRKEINFCKKVGIDVLGVIENMSGGVFVASTGGAKGMADKMGVPFAGGIPLESNVVLAGESGKSLADLNRSSEASAAVEGIVKKVVASLEERRKLGLVPPVSDFEIPAA
																																							>	Vitrella65	Spcleaved	>Vitrella65SpC	ASTYIATRHLLPTRPQREEHTQKQQLQQQEGESVLLSDTGELTDKEPTDKASAEGEEMAAASPIPAAGDTQPPEVSSDTTHESGGHAANGQEGDVPDNANENCPGTASDSAGKSAACAGCPNQAVCASGEARKPDPAISEVHDKLKSVKHKILVLSGKGGVGKSTVSAQLAYALAGRSHEVGLLDIDICGPSIPRLLGLSGQEVHSSAAGWSPVYVDENLAVMSIGFLLPNQDDAVIWRGPRKNGLIKQFLTDVAWGDLDFLIVDTPPGTSDEHLSIVTYLKEAQVDGAVIVTTPQEVAMADVRKEINFCKKVGVPILGVVENMADSIFQSPLGGPKIMCEKMSVPYAGSIPLDQQVMLAGELGKSLRKMAPESSSVGRIEKVVDNILTRLPIPMR
																																							>	Gephyrocapsa186	Spcleaved	>Gephyrocapsa186SpC	VARAAASRPRSALVAQVSSAALLKQSEVLELLSEAADPQLAPPGTAAAGATDSPPDIVSLGLVRAVRIGDDSASVTVQVELPREAAEAGAEGRLREVCTQLLREGLPWAAEVELRFDIAPPPPPPPPPPPQLGDRPDAADDASDAIREMRSESGAEAGVGSVGRIVAVASCKGGVGKSTTAVNLACALAAAGRRVGLVDVDVHGPSLPTMVRAEGELQVDGELLVPLEAHGLKLMSMGFINPGALPLRGAKVTPIVQQLIGRTAWGELDYLIVDMPPGTGDVQLTLSQDFEVSAAVLVTTPQRLSFVDVVKGVEMFDKVGIPTVAVMENMAGLRLDAASERLEAIGAAHSLPPAAMRELRELLREEQPIFGASHVQRLRDMWGINASFSLPLLPELARA…
																																							>	Alexandrium28	Spcleaved	>Alexandrium28SpC	VALRGLQFGVPDGRKREEELARAQKSATPEVEEATENRAASETMPKELQEKPDNAPESCPGVSSEDAGKASSCSGCPNQKLCASGEAKKPDPAVADVKAKLSNVKRKILVLSGKGGVGKSTVSAQLSFGFAARAMDVGLLDVDICGPSVPQMLGLLGQDVHQSSEGWSPVYVDDHLAVMSIGFMLPNQDDAIIWRGPRKNGLIKQFLTDVNWGSLDALIIDTPPGTSDEHLSVVTYLQDSSMDGAVIVTTPQEVSLMDVRKEINFCRKVNLPVIGVIENMSGFVCPSCGREERIFAPSTGGAKEMCKQMEVPFLGSVPLDPRVASAGDTGVPLLQICPDGPVAKCIDDAISAILKQLGS
																																							>	Karenia41	Spcleaved	>Karenia41SpC	GGVALAVSRAGTRGVASVDADIKSAPSADVASAPSKTAEAKPAEEVAPAPTLAEKPDNAPEDCVGVSSEAAGKAQSCAGCPNQKACASGEARKPDPAVHDVKERLSNVKRKILVLSGKGGVGKSTVSAQLSFGFAARNMDVGLLDVDICGPSIPRMLGLMGQDVHQSSEGWSPVYVDDRLAVMSIGFMLPNQDDAIIWRGPRKNGLIKQFLTDVSWGPLDALFIDTPPGTSDEHLSIVTYLQESSVDGAVVVTTPQEVSLADVRKEINFCKKVNLPVIGVIENMSGFVCPKCGHEEHIFSPSTGGAEAMCKMMGVPFLGRVPLDGRVAKAGDSGLPLSQLNPDGPVAKCIDGVISAILLQTDRKPAMNPMPVLQ
[truncated: 56 more columns]

## Sheet: targetp2 plant
# TargetP-2.0	Organism: Plant	Timestamp: 20200517161529			Chloroplast transfer peptide	Thylakoid luminal transfer peptide
# ID	Prediction	OTHER	SP	mTP	cTP	luTP	CS Position
Phytophthora255	OTHER	0.883332	0.000148	0.000054	0.080870	0.035596
Babesia2	OTHER	0.603413	0.387124	0.006617	0.002004	0.000843
Babesia3	OTHER	0.603413	0.387124	0.006617	0.002004	0.000843
Cryptosporidium4	OTHER	0.999822	0.000172	0.000006	0.000000	0.000000
Cryptosporidium5	OTHER	0.615636	0.380095	0.004050	0.000078	0.000141
Plasmodium6	OTHER	0.999990	0.000009	0.000001	0.000000	0.000000
Plasmodium7	SP	0.172511	0.788515	0.029475	0.008256	0.001244	CS pos: 27-28. VLT-KK. Pr: 0.4036
Plasmodium9	OTHER	0.626744	0.367764	0.005304	0.000155	0.000034
Toxoplasma10	OTHER	0.999848	0.000121	0.000031	0.000000	0.000000
Toxoplasma11	OTHER	0.827255	0.053880	0.009930	0.108664	0.000270
Oxytricha12	mTP	0.139574	0.000037	0.859953	0.000410	0.000026	CS pos: 48-49. RRQ-FH. Pr: 0.3188
Oxytricha13	OTHER	0.999962	0.000038	0.000000	0.000000	0.000000
Paramecium14	mTP	0.230939	0.000353	0.768442	0.000039	0.000226	CS pos: 19-20. FTF-SV. Pr: 0.2404
Paramecium16	OTHER	0.999892	0.000105	0.000000	0.000002	0.000000
Stylonychia17	mTP	0.057493	0.000001	0.942005	0.000305	0.000197	CS pos: 42-43. RFF-SA. Pr: 0.4971
Stylonychia18	OTHER	0.999871	0.000128	0.000000	0.000000	0.000000
Tetrahymena19	mTP	0.007567	0.000004	0.990492	0.001933	0.000004	CS pos: 29-30. QSF-SN. Pr: 0.3798
Tetrahymena20	OTHER	0.825123	0.174876	0.000000	0.000000	0.000000
Alexandrium24	mTP	0.022681	0.000754	0.776552	0.199478	0.000536	CS pos: 13-14. RCF-AA. Pr: 0.3575
Alexandrium25	OTHER	0.530990	0.440837	0.007183	0.018189	0.002801
Durinskia34	OTHER	0.999901	0.000060	0.000000	0.000039	0.000000
Karenia40	mTP	0.020868	0.003610	0.776443	0.198491	0.000588	CS pos: 23-24. ART-AS. Pr: 0.1229
Oxyrrhis48	SP	0.253520	0.650361	0.001928	0.091784	0.002406	CS pos: 29-30. VAS-KR. Pr: 0.6340
Oxyrrhis50	SP	0.253520	0.650361	0.001928	0.091784	0.002406	CS pos: 29-30. VAS-KR. Pr: 0.6340
Symbiodinium57	OTHER	0.585994	0.173358	0.142525	0.096103	0.002021
Symbiodinium58	SP	0.232260	0.647097	0.000446	0.111835	0.008362	CS pos: 27-28. VWA-LQ. Pr: 0.6722
Chromera59	SP	0.045179	0.556516	0.207813	0.189066	0.001426	CS pos: 21-22. SDA-FT. Pr: 0.5365
Chromera60	OTHER	0.999927	0.000072	0.000001	0.000000	0.000000
Chromera61	OTHER	0.648253	0.077370	0.000972	0.268883	0.004522
Chromera62	OTHER	0.648253	0.077370	0.000972	0.268883	0.004522
Vitrella63	OTHER	0.999966	0.000033	0.000000	0.000000	0.000000
Vitrella64	OTHER	0.657469	0.335482	0.003320	0.003642	0.000088
Vitrella65	OTHER	0.756190	0.217733	0.000390	0.023458	0.002229
Perkinsus66	OTHER	0.781109	0.000867	0.218017	0.000002	0.000005
Perkinsus68	OTHER	0.960710	0.038325	0.000152	0.000754	0.000059
Cyanophora70	OTHER	0.759926	0.001316	0.022168	0.195969	0.020621
Cyanophora71	OTHER	0.997592	0.001616	0.000627	0.000157	0.000008
Cyanidioschyzon77	cTP	0.049812	0.002708	0.003014	0.943760	0.000706	CS pos: 63-64. VCC-AN. Pr: 0.6918
Cyanidioschyzon78	mTP	0.295786	0.001481	0.383208	0.298100	0.021425	CS pos: 40-41. LRD-LT. Pr: 0.2167
Cyanidioschyzon79	OTHER	0.952016	0.000133	0.000001	0.005031	0.042819
Galdieria83	OTHER	0.557176	0.000360	0.265469	0.139359	0.037635
Galdieria84	cTP	0.018736	0.000031	0.387922	0.558798	0.034512	CS pos: 55-56. VVA-VA. Pr: 0.3669
Galdieria85	OTHER	0.999624	0.000365	0.000000	0.000010	0.000000
Chondrus86	cTP	0.001115	0.000764	0.000784	0.985914	0.011423	CS pos: 52-53. QAC-ST. Pr: 0.4190
Chondrus87	OTHER	0.999843	0.000156	0.000000	0.000000	0.000000
Madagascaria88	cTP	0.062264	0.000010	0.005891	0.928160	0.003676	CS pos: 41-42. LMC-AA. Pr: 0.7053
Porphyridium93	OTHER	0.999279	0.000719	0.000000	0.000002	0.000000
Timspurckia98	mTP	0.336084	0.000251	0.475911	0.184336	0.003418	CS pos: 30-31. KRF-QH. Pr: 0.3975
Arabidopsis99	cTP	0.174211	0.000029	0.110475	0.706651	0.008633	CS pos: 62-63. AKA-AS. Pr: 0.3126
Arabidopsis100	OTHER	0.999888	0.000112	0.000000	0.000000	0.000000
Arabidopsis101	mTP	0.002660	0.000003	0.997224	0.000109	0.000003	CS pos: 25-26. YKF-SS. Pr: 0.6220
Coccomyxa102	OTHER	0.998851	0.001131	0.000018	0.000000	0.000000
Coccomyxa103	OTHER	0.972542	0.002377	0.006596	0.018326	0.000160
Coccomyxa104	OTHER	0.999816	0.000178	0.000000	0.000002	0.000004
Chlorella105	OTHER	0.988002	0.011337	0.000555	0.000105	0.000001
Chlorella106	OTHER	0.999791	0.000193	0.000000	0.000012	0.000004
Chlorella107	mTP	0.022499	0.000040	0.957032	0.020423	0.000006	CS pos: 25-26. RSY-AA. Pr: 0.6523
Micromonas108	cTP	0.001856	0.000000	0.000010	0.998079	0.000054	CS pos: 52-53. VRA-SS. Pr: 0.4723
Micromonas109	OTHER	0.999305	0.000520	0.000005	0.000129	0.000042
Micromonas110	mTP	0.239708	0.007300	0.736080	0.016566	0.000347	CS pos: 14-15. RGF-AA. Pr: 0.6293
Oryza111	cTP	0.110521	0.000200	0.003543	0.884573	0.001163	CS pos: 62-63. RRR-AG. Pr: 0.1851
Oryza112	mTP	0.000691	0.000002	0.999257	0.000050	0.000000	CS pos: 17-18. RCY-SA. Pr: 0.7796
Oryza113	OTHER	0.935183	0.003671	0.002474	0.004782	0.053890
Oryza114	OTHER	0.999911	0.000089	0.000000	0.000000	0.000000
Ostreococcus115	OTHER	0.999928	0.000053	0.000019	0.000000	0.000000
Ostreococcus116	OTHER	0.974971	0.002124	0.000246	0.022422	0.000238
Ostreococcus117	OTHER	0.999768	0.000187	0.000045	0.000001	0.000000
Physcomitrella118	cTP	0.220359	0.000043	0.022197	0.748890	0.008512	CS pos: 77-78. LAM-SR. Pr: 0.3107
Pyramimonas119	OTHER	0.781932	0.000641	0.007263	0.209659	0.000505
Pyramimonas120	OTHER	0.991219	0.008744	0.000000	0.000036	0.000000
Pyramimonas123	OTHER	0.999551	0.000449	0.000000	0.000000	0.000000
Selaginella124	OTHER	0.639265	0.003474	0.253522	0.102821	0.000919
Selaginella125	SP	0.453933	0.540687	0.005321	0.000020	0.000040	CS pos: 24-25. TNG-GH. Pr: 0.5349
Selaginella126	OTHER	0.987745	0.000875	0.002333	0.007679	0.001368
Selaginella127	OTHER	0.999822	0.000177	0.000000	0.000000	0.000000
Cryptomonas135	mTP	0.265649	0.001646	0.731467	0.001207	0.000030	CS pos: 30-31. RFL-SS. Pr: 0.5384
Cryptomonas137	mTP	0.005544	0.000025	0.991559	0.002812	0.000060	CS pos: 75-76. RNF-ST. Pr: 0.7966
Goniomonas142	OTHER	0.999952	0.000046	0.000000	0.000002	0.000000
Hemiselmis145	OTHER	0.999903	0.000040	0.000000	0.000020	0.000036
Guillardia157	OTHER	0.992947	0.001022	0.005909	0.000116	0.000006
Guillardia158	OTHER	0.957551	0.000390	0.000090	0.015736	0.026233
Guillardia159	OTHER	0.999908	0.000052	0.000000	0.000037	0.000003
Proteomonas171	OTHER	0.998820	0.001145	0.000033	0.000001	0.000000
Rhodomonas174	OTHER	0.999855	0.000141	0.000003	0.000000	0.000001
Eutreptiella177	OTHER	0.695438	0.053666	0.023692	0.209976	0.017228
Eutreptiella178	OTHER	0.729196	0.000723	0.180231	0.089393	0.000457
Eutreptiella179	OTHER	0.998760	0.000628	0.000190	0.000386	0.000036
Eutreptiella180	OTHER	0.999987	0.000013	0.000000	0.000000	0.000000
Leishmania181	mTP	0.085604	0.000826	0.891663	0.021219	0.000687	CS pos: 40-41. KNM-GH. Pr: 0.1811
Emiliania182	OTHER	0.707289	0.000297	0.211498	0.076737	0.004179
Emiliania183	cTP	0.005050	0.048303	0.024539	0.919930	0.002179	CS pos: 42-43. VAQ-VS. Pr: 0.3558
Pleurochrysis200	mTP	0.335369	0.000119	0.636464	0.027542	0.000506	CS pos: 72-73. ARA-AL. Pr: 0.1484
Candida212	mTP	0.055533	0.000366	0.850315	0.093347	0.000439	CS pos: 31-32. PRL-AG. Pr: 0.3428
Candida213	OTHER	0.998124	0.001869	0.000002	0.000006	0.000000
Bigelowiella216	OTHER	0.999609	0.000266	0.000003	0.000121	0.000001
Paulinella217	OTHER	0.999054	0.000311	0.000521	0.000099	0.000016
Ammonia219	OTHER	0.999922	0.000028	0.000001	0.000049	0.000000
Elphidium221	OTHER	0.999909	0.000073	0.000003	0.000014	0.000000
Elphidium222	OTHER	0.999909	0.000073	0.000003	0.000014	0.000000
Reticulomyxa223	OTHER	0.943917	0.000218	0.055428	0.000401	0.000036
Reticulomyxa224	OTHER	0.999993	0.000007	0.000000	0.000000	0.000000
Reticulomyxa225	OTHER	0.999993	0.000007	0.000000	0.000000	0.000000
Bigelowiella226	OTHER	0.675020	0.176132	0.043814	0.103256	0.001779
Bigelowiella227	OTHER	0.975511	0.001809	0.016795	0.005265	0.000620
Phaeodactylum232	SP	0.089028	0.656204	0.180434	0.072326	0.002008	CS pos: 32-33. IDA-FT. Pr: 0.9664
Phaeodactylum233	OTHER	0.646870	0.001690	0.180493	0.169671	0.001276
Phaeodactylum234	OTHER	0.999832	0.000167	0.000000	0.000001	0.000000
Thalassiosira236	OTHER	0.953802	0.000052	0.000160	0.045216	0.000770
Thalassiosira237	OTHER	0.999792	0.000099	0.000000	0.000107	0.000002
Thalassiosira238	mTP	0.008372	0.249472	0.383901	0.356619	0.001637	CS pos: 48-49. LKF-SL. Pr: 0.3358
Thalassiosira239	mTP	0.084046	0.000024	0.914261	0.001554	0.000114	CS pos: 31-32. TRL-TD. Pr: 0.1669
Thalassiosira240	OTHER	0.999948	0.000005	0.000000	0.000046	0.000000
Nannochloropsis241	OTHER	0.585159	0.002409	0.412422	0.000005	0.000005
Nannochloropsis242	mTP	0.122419	0.296985	0.568134	0.009116	0.003345	CS pos: 36-37. SIF-GT. Pr: 0.3943
Nannochloropsis243	OTHER	0.997613	0.002319	0.000000	0.000067	0.000000
Schizochytrium244	OTHER	0.502118	0.013008	0.443550	0.024689	0.016636
Schizochytrium245	OTHER	0.999780	0.000122	0.000001	0.000090	0.000007
Albugo247	OTHER	0.999877	0.000019	0.000002	0.000076	0.000027
Albugo249	OTHER	0.999233	0.000763	0.000003	0.000000	0.000001
Aphanomyces250	mTP	0.001146	0.000001	0.998820	0.000032	0.000001	CS pos: 30-31. RQL-AA. Pr: 0.6081
Aphanomyces251	OTHER	0.998129	0.001055	0.000210	0.000540	0.000066
Aphanomyces252	mTP	0.012447	0.000030	0.985897	0.001621	0.000005	CS pos: 29-30. RHL-AS. Pr: 0.7214
Aphanomyces253	OTHER	0.999645	0.000111	0.000004	0.000239	0.000002
Phytophthora256	mTP	0.018229	0.000069	0.981371	0.000322	0.000009	CS pos: 24-25. RQA-AQ. Pr: 0.2781
Saprolegnia257	mTP	0.459586	0.000313	0.536228	0.003851	0.000023	CS pos: 26-27. RKL-AA. Pr: 0.5749
Saprolegnia258	OTHER	0.999558	0.000295	0.000005	0.000117	0.000026
Aureococcus262	OTHER	0.999757	0.000238	0.000000	0.000004	0.000000
Ectocarpus263	mTP	0.045309	0.200201	0.403062	0.350077	0.001351	CS pos: 65-66. SMM-TE. Pr: 0.2294
Ectocarpus264	OTHER	0.498913	0.000056	0.139522	0.326487	0.035021
Ectocarpus265	mTP	0.014694	0.000496	0.687219	0.272850	0.024741	CS pos: 32-33. HAM-AD. Pr: 0.6098
Blastocystis266	mTP	0.004482	0.000040	0.995221	0.000231	0.000025	CS pos: 22-23. SCF-ST. Pr: 0.6900
Blastocystis267	OTHER	0.924903	0.000089	0.000013	0.069454	0.005542
Plasmopara270	mTP	0.178145	0.000118	0.821701	0.000032	0.000005	CS pos: 23-24. TRR-VV. Pr: 0.2058
Marchantia271	OTHER	0.999814	0.000167	0.000017	0.000002	0.000001
Porphyra273	cTP	0.000740	0.000000	0.001376	0.997874	0.000010	CS pos: 60-61. WRA-SA. Pr: 0.3628
Klebsormidium274	cTP	0.035187	0.000085	0.249524	0.714985	0.000220	CS pos: 55-56. NVA-AK. Pr: 0.1966
Fistulifera275	mTP	0.034097	0.355014	0.533403	0.073396	0.004090	CS pos: 50-51. TRL-KD. Pr: 0.2915
Cystoisospora281	OTHER	0.971463	0.004160	0.020519	0.003475	0.000382
Plasmodium8	OTHER	0.999990	0.000010	0.000000	0.000000	0.000000
Alexandrium28	SP	0.457626	0.498885	0.008125	0.034821	0.000543	CS pos: 26-27. AAA-VA. Pr: 0.2124
Durinskia33	OTHER	0.420846	0.270000	0.003268	0.304561	0.001325
Karenia41	OTHER	0.479503	0.313566	0.004277	0.200649	0.002004
Hemiselmis144	OTHER	0.708032	0.033106	0.049536	0.208753	0.000572
Geminigera148	mTP	0.371567	0.004415	0.623884	0.000123	0.000010	CS pos: 23-24. RAM-SS. Pr: 0.6545
Geminigera150	OTHER	0.984341	0.000637	0.003643	0.011058	0.000321
Guillardia154	mTP	0.117311	0.000234	0.760659	0.120449	0.001346	CS pos: 29-30. RCM-MQ. Pr: 0.6186
Hanusia160	OTHER	0.565878	0.000158	0.142981	0.288968	0.002015
Euglena176	OTHER	0.966513	0.024977	0.006657	0.001666	0.000186
Emiliania185	OTHER	0.999942	0.000051	0.000000	0.000006	0.000000
Gephyrocapsa186	cTP	0.022150	0.033503	0.030498	0.910496	0.003353	CS pos: 42-43. VAQ-VS. Pr: 0.3598
Gephyrocapsa189	OTHER	0.999943	0.000051	0.000000	0.000005	0.000000
Isochrysis193	mTP	0.258392	0.000512	0.687496	0.051081	0.002519	CS pos: 24-25. RAR-LE. Pr: 0.3388
Isochrysis195	OTHER	0.999933	0.000057	0.000001	0.000000	0.000009
Pavlova198	OTHER	0.999957	0.000043	0.000000	0.000000	0.000000
Pleurochrysis201	OTHER	0.999688	0.000224	0.000001	0.000001	0.000086
Elphidium220	OTHER	0.997969	0.000152	0.001878	0.000000	0.000001
Porphyridium92	mTP	0.037002	0.000106	0.932093	0.030584	0.000214	CS pos: 50-51. RKY-AG. Pr: 0.7789

## Sheet: targetp1 normal
Phytophthora255	343	0.068	0.089	0.913	_	1	-
Babesia2	328	0.197	0.202	0.328	_	5	-
Babesia3	328	0.197	0.202	0.328	_	5	-
Cryptosporidium4	669	0.059	0.060	0.953	_	1	-
Cryptosporidium5	356	0.062	0.658	0.290	S	4	20
Plasmodium6	718	0.050	0.061	0.961	_	1	-
Plasmodium7	447	0.668	0.514	0.020	M	5	16
Plasmodium9	434	0.113	0.679	0.079	S	3	23
Toxoplasma10	644	0.134	0.046	0.885	_	2	-
Toxoplasma11	415	0.201	0.449	0.215	S	4	27
Oxytricha12	501	0.916	0.015	0.175	M	2	56
Oxytricha13	326	0.051	0.053	0.967	_	1	-
Paramecium14	473	0.299	0.120	0.358	_	5	-
Paramecium16	580	0.064	0.108	0.921	_	1	-
Stylonychia17	497	0.876	0.010	0.264	M	2	42
Stylonychia18	332	0.054	0.051	0.961	_	1	-
Tetrahymena19	508	0.803	0.015	0.322	M	3	15
Tetrahymena20	582	0.065	0.087	0.933	_	1	-
Alexandrium24	585	0.772	0.046	0.218	M	3	13
Alexandrium25	476	0.059	0.468	0.290	S	5	26
Durinskia34	381	0.078	0.113	0.902	_	2	-
Karenia40	405	0.759	0.168	0.052	M	3	23
Oxyrrhis48	441	0.162	0.641	0.067	S	3	29
Oxyrrhis50	441	0.162	0.641	0.067	S	3	29
Symbiodinium57	499	0.294	0.227	0.281	M	5	13
Symbiodinium58	383	0.076	0.732	0.144	S	3	17
Chromera59	511	0.131	0.594	0.086	S	3	21
Chromera60	561	0.085	0.026	0.941	_	1	-
Chromera61	406	0.061	0.652	0.201	S	3	24
Chromera62	406	0.061	0.652	0.201	S	3	24
Vitrella63	555	0.034	0.068	0.973	_	1	-
Vitrella64	674	0.376	0.759	0.031	S	4	33
Vitrella65	415	0.171	0.379	0.224	S	5	19
Perkinsus66	366	0.495	0.032	0.504	_	5	-
Perkinsus68	383	0.046	0.387	0.581	_	5	-
Cyanophora70	306	0.668	0.047	0.278	M	4	23
Cyanophora71	291	0.151	0.118	0.802	_	2	-
Cyanidioschyzon77	545	0.190	0.578	0.113	S	4	19
Cyanidioschyzon78	315	0.886	0.063	0.076	M	1	30
Cyanidioschyzon79	328	0.038	0.118	0.941	_	1	-
Galdieria83	540	0.319	0.083	0.589	_	4	-
Galdieria84	312	0.582	0.075	0.353	M	4	37
Galdieria85	318	0.057	0.152	0.903	_	2	-
Chondrus86	532	0.342	0.687	0.046	S	4	22
Chondrus87	351	0.082	0.054	0.950	_	1	-
Madagascaria88	514	0.493	0.055	0.419	M	5	60
Porphyridium93	411	0.083	0.059	0.920	_	1	-
Timspurckia98	323	0.918	0.032	0.109	M	1	19
Arabidopsis99	532	0.849	0.042	0.232	M	2	23
Arabidopsis100	350	0.041	0.116	0.950	_	1	-
Arabidopsis101	313	0.941	0.023	0.105	M	1	22
Coccomyxa102	470	0.113	0.075	0.884	_	2	-
Coccomyxa103	277	0.294	0.113	0.502	_	4	-
Coccomyxa104	371	0.111	0.080	0.903	_	2	-
Chlorella105	518	0.246	0.058	0.692	_	3	-
Chlorella106	373	0.051	0.171	0.916	_	2	-
Chlorella107	307	0.691	0.046	0.367	M	4	25
Micromonas108	476	0.875	0.061	0.096	M	2	52
Micromonas109	376	0.071	0.103	0.894	_	2	-
Micromonas110	308	0.727	0.070	0.217	M	3	14
Oryza111	500	0.766	0.082	0.117	M	2	118
Oryza112	292	0.860	0.062	0.118	M	2	17
Oryza113	358	0.138	0.178	0.690	_	3	-
Oryza114	346	0.062	0.120	0.936	_	1	-
Ostreococcus115	686	0.295	0.039	0.751	_	3	-
Ostreococcus116	271	0.286	0.048	0.702	_	3	-
Ostreococcus117	374	0.718	0.025	0.329	M	4	60
Physcomitrella118	584	0.606	0.050	0.410	M	5	27
Pyramimonas119	532	0.413	0.031	0.684	_	4	-
Pyramimonas120	434	0.073	0.054	0.935	_	1	-
Pyramimonas123	373	0.070	0.070	0.946	_	1	-
Selaginella124	536	0.341	0.036	0.692	_	4	-
Selaginella125	508	0.030	0.868	0.094	S	2	24
Selaginella126	278	0.208	0.056	0.776	_	3	-
Selaginella127	348	0.051	0.198	0.925	_	2	-
Cryptomonas135	405	0.912	0.019	0.148	M	2	100
Cryptomonas137	458	0.921	0.052	0.068	M	1	82
Goniomonas142	334	0.050	0.070	0.966	_	1	-
Hemiselmis145	314	0.036	0.077	0.962	_	1	-
Guillardia157	258	0.074	0.085	0.849	_	2	-
Guillardia158	303	0.171	0.087	0.832	_	2	-
Guillardia159	396	0.074	0.068	0.913	_	1	-
Proteomonas171	213	0.065	0.330	0.804	_	3	-
Rhodomonas174	245	0.043	0.075	0.931	_	1	-
Eutreptiella177	597	0.200	0.275	0.532	_	4	-
Eutreptiella178	277	0.455	0.031	0.616	_	5	-
Eutreptiella179	274	0.183	0.093	0.700	_	3	-
Eutreptiella180	426	0.062	0.101	0.923	_	1	-
Leishmania181	292	0.775	0.044	0.158	M	2	105
Emiliania182	481	0.886	0.014	0.224	M	2	118
Emiliania183	449	0.750	0.649	0.007	M	5	17
Pleurochrysis200	514	0.959	0.035	0.048	M	1	85
Candida212	300	0.359	0.108	0.420	_	5	-
Candida213	331	0.119	0.066	0.874	_	2	-
Bigelowiella216	399	0.067	0.081	0.928	_	1	-
Paulinella217	360	0.061	0.296	0.625	_	4	-
Ammonia219	442	0.214	0.035	0.881	_	2	-
Elphidium221	467	0.094	0.077	0.915	_	1	-
Elphidium222	467	0.094	0.077	0.915	_	1	-
Reticulomyxa223	517	0.247	0.094	0.565	_	4	-
Reticulomyxa224	248	0.098	0.072	0.908	_	1	-
Reticulomyxa225	248	0.098	0.072	0.908	_	1	-
Bigelowiella226	620	0.039	0.893	0.147	S	2	23
Bigelowiella227	560	0.877	0.015	0.253	M	2	30
Phaeodactylum232	599	0.245	0.634	0.077	S	4	32
Phaeodactylum233	624	0.808	0.064	0.125	M	2	67
Phaeodactylum234	368	0.048	0.049	0.973	_	1	-
Thalassiosira236	605	0.301	0.059	0.739	_	3	-
Thalassiosira237	379	0.061	0.095	0.917	_	1	-
Thalassiosira238	590	0.686	0.545	0.014	M	5	29
Thalassiosira239	706	0.893	0.029	0.165	M	2	55
Thalassiosira240	382	0.089	0.053	0.934	_	1	-
Nannochloropsis241	482	0.750	0.016	0.373	M	4	45
Nannochloropsis242	636	0.666	0.384	0.034	M	4	80
Nannochloropsis243	386	0.307	0.056	0.683	_	4	-
Schizochytrium244	881	0.890	0.044	0.097	M	2	15
Schizochytrium245	465	0.092	0.076	0.911	_	1	-
Albugo247	343	0.056	0.105	0.931	_	1	-
Albugo249	449	0.064	0.137	0.874	_	2	-
Aphanomyces250	514	0.929	0.020	0.120	M	1	34
Aphanomyces251	762	0.063	0.790	0.254	S	3	30
Aphanomyces252	491	0.874	0.056	0.097	M	2	21
Aphanomyces253	343	0.032	0.067	0.966	_	1	-
Phytophthora256	520	0.889	0.041	0.133	M	2	14
Saprolegnia257	484	0.879	0.049	0.092	M	2	111
Saprolegnia258	344	0.048	0.045	0.967	_	1	-
Aureococcus262	367	0.056	0.196	0.909	_	2	-
Ectocarpus263	586	0.232	0.735	0.041	S	3	25
Ectocarpus264	650	0.888	0.054	0.103	M	2	78
Ectocarpus265	395	0.895	0.035	0.100	M	2	13
Blastocystis266	464	0.888	0.037	0.106	M	2	47
Blastocystis267	247	0.089	0.093	0.893	_	1	-
Plasmopara270	490	0.828	0.030	0.224	M	2	119
Marchantia271	665	0.158	0.202	0.685	_	3	-
Porphyra273	551	0.909	0.044	0.074	M	1	60
Klebsormidium274	616	0.599	0.085	0.207	M	4	69
Fistulifera275	566	0.663	0.537	0.005	M	5	9
Cystoisospora281	539	0.052	0.258	0.736	_	3	-
Plasmodium8	646	0.049	0.061	0.961	_	1	-
Alexandrium28	385	0.124	0.573	0.136	S	3	26
Durinskia33	377	0.475	0.134	0.095	M	4	12
Karenia41	394	0.219	0.584	0.064	S	4	20
Hemiselmis144	472	0.737	0.103	0.145	M	3	99
Geminigera148	460	0.872	0.066	0.097	M	2	65
Geminigera150	264	0.206	0.104	0.642	_	3	-
Guillardia154	501	0.965	0.012	0.073	M	1	13
Hanusia160	520	0.861	0.017	0.275	M	3	24
Euglena176	241	0.063	0.622	0.253	S	4	25
Emiliania185	321	0.039	0.110	0.954	_	1	-
Gephyrocapsa186	545	0.781	0.544	0.011	M	4	30
Gephyrocapsa189	340	0.039	0.110	0.954	_	1	-
Isochrysis193	477	0.879	0.015	0.224	M	2	96
Isochrysis195	368	0.043	0.124	0.948	_	1	-
Pavlova198	427	0.053	0.129	0.946	_	1	-
Pleurochrysis201	364	0.047	0.106	0.951	_	1	-
Elphidium220	532	0.122	0.122	0.811	_	2	-
Porphyridium92	332	0.767	0.036	0.262	M	3	50

## Sheet: targetp plant
Name	Len	cTP	mTP	SP	other	Loc	RC	TPlen
----------------------------------------------------------------------
Phytophthora255	343	0.685	0.026	0.024	0.509	C	5	35
Babesia2	328	0.006	0.054	0.606	0.341	S	4	27
Babesia3	328	0.006	0.054	0.606	0.341	S	4	27
Cryptosporidium4	669	0.143	0.109	0.155	0.853	_	2	-
Cryptosporidium5	356	0.009	0.046	0.909	0.207	S	2	20
Plasmodium6	718	0.105	0.107	0.118	0.919	_	1	-
Plasmodium7	447	0.005	0.211	0.911	0.034	S	2	23
Plasmodium9	434	0.009	0.050	0.947	0.132	S	1	23
Toxoplasma10	644	0.036	0.312	0.097	0.846	_	3	-
Toxoplasma11	415	0.005	0.144	0.046	0.060	M	5	51
Oxytricha12	501	0.153	0.908	0.013	0.046	M	2	56
Oxytricha13	326	0.128	0.091	0.050	0.902	_	2	-
Paramecium14	473	0.010	0.426	0.474	0.342	S	5	20
Paramecium16	580	0.290	0.093	0.024	0.790	_	3	-
Stylonychia17	497	0.236	0.877	0.014	0.020	M	2	42
Stylonychia18	332	0.153	0.133	0.060	0.875	_	2	-
Tetrahymena19	508	0.113	0.637	0.059	0.047	M	3	15
Tetrahymena20	582	0.377	0.050	0.028	0.796	_	3	-
Alexandrium24	585	0.366	0.793	0.003	0.019	M	3	13
Alexandrium25	476	0.004	0.286	0.710	0.196	S	3	26
Durinskia34	381	0.208	0.072	0.029	0.879	_	2	-
Karenia40	405	0.658	0.490	0.007	0.002	C	5	58
Oxyrrhis48	441	0.034	0.150	0.804	0.037	S	2	29
Oxyrrhis50	441	0.034	0.150	0.804	0.037	S	2	29
Symbiodinium57	499	0.005	0.223	0.502	0.330	S	5	39
Symbiodinium58	383	0.214	0.045	0.578	0.197	S	4	17
Chromera59	511	0.254	0.172	0.473	0.013	S	4	21
Chromera60	561	0.016	0.253	0.057	0.951	_	2	-
Chromera61	406	0.054	0.013	0.829	0.093	S	2	24
Chromera62	406	0.054	0.013	0.829	0.093	S	2	24
Vitrella63	555	0.053	0.063	0.042	0.971	_	1	-
Vitrella64	674	0.049	0.807	0.020	0.052	M	2	64
Vitrella65	415	0.089	0.120	0.691	0.053	S	3	19
Perkinsus66	366	0.020	0.440	0.060	0.696	_	4	-
Perkinsus68	383	0.050	0.034	0.477	0.398	S	5	29
Cyanophora70	306	0.538	0.513	0.003	0.231	C	5	26
Cyanophora71	291	0.166	0.116	0.019	0.862	_	2	-
Cyanidioschyzon77	545	0.614	0.069	0.044	0.009	C	3	62
Cyanidioschyzon78	315	0.027	0.946	0.001	0.074	M	1	30
Cyanidioschyzon79	328	0.157	0.043	0.028	0.859	_	2	-
Galdieria83	540	0.290	0.295	0.019	0.310	_	5	-
Galdieria84	312	0.144	0.293	0.011	0.287	M	5	37
Galdieria85	318	0.445	0.035	0.029	0.830	_	4	-
Chondrus86	532	0.904	0.233	0.027	0.005	C	2	53
Chondrus87	351	0.069	0.118	0.056	0.931	_	1	-
Madagascaria88	514	0.696	0.222	0.012	0.136	C	3	41
Porphyridium93	411	0.363	0.071	0.091	0.712	_	4	-
Timspurckia98	323	0.124	0.575	0.012	0.125	M	3	19
Arabidopsis99	532	0.906	0.386	0.001	0.016	C	3	64
Arabidopsis100	350	0.260	0.076	0.028	0.868	_	2	-
Arabidopsis101	313	0.034	0.894	0.006	0.067	M	1	22
Coccomyxa102	470	0.016	0.364	0.077	0.882	_	3	-
Coccomyxa103	277	0.188	0.308	0.049	0.639	_	4	-
Coccomyxa104	371	0.157	0.155	0.050	0.819	_	2	-
Chlorella105	518	0.345	0.070	0.266	0.477	_	5	-
Chlorella106	373	0.213	0.106	0.011	0.870	_	2	-
Chlorella107	307	0.010	0.852	0.075	0.033	M	2	25
Micromonas108	476	0.989	0.112	0.005	0.007	C	1	51
Micromonas109	376	0.535	0.032	0.047	0.746	_	4	-
Micromonas110	308	0.081	0.541	0.011	0.115	M	3	14
Oryza111	500	0.689	0.214	0.012	0.013	C	3	62
Oryza112	292	0.054	0.815	0.013	0.065	M	2	17
Oryza113	358	0.033	0.034	0.510	0.720	_	4	-
Oryza114	346	0.120	0.240	0.024	0.878	_	2	-
Ostreococcus115	686	0.142	0.239	0.057	0.609	_	4	-
Ostreococcus116	271	0.746	0.057	0.007	0.455	C	4	26
Ostreococcus117	374	0.045	0.638	0.042	0.516	M	5	60
Physcomitrella118	584	0.520	0.178	0.004	0.122	C	4	75
Pyramimonas119	532	0.233	0.299	0.057	0.450	_	5	-
Pyramimonas120	434	0.586	0.060	0.042	0.576	C	5	21
Pyramimonas123	373	0.291	0.100	0.020	0.832	_	3	-
Selaginella124	536	0.386	0.152	0.118	0.244	C	5	40
Selaginella125	508	0.006	0.020	0.989	0.106	S	1	24
Selaginella126	278	0.104	0.125	0.078	0.784	_	2	-
Selaginella127	348	0.171	0.107	0.010	0.880	_	2	-
Cryptomonas135	405	0.093	0.711	0.021	0.101	M	2	100
Cryptomonas137	458	0.673	0.672	0.001	0.007	C	5	78
Goniomonas142	334	0.304	0.025	0.030	0.929	_	2	-
Hemiselmis145	314	0.239	0.047	0.032	0.874	_	2	-
Guillardia157	258	0.077	0.116	0.088	0.711	_	3	-
Guillardia158	303	0.507	0.039	0.071	0.289	C	4	16
Guillardia159	396	0.135	0.063	0.066	0.849	_	2	-
Proteomonas171	213	0.056	0.230	0.099	0.810	_	3	-
Rhodomonas174	245	0.122	0.110	0.090	0.920	_	2	-
Eutreptiella177	597	0.230	0.247	0.011	0.111	M	5	69
Eutreptiella178	277	0.054	0.485	0.106	0.313	M	5	19
Eutreptiella179	274	0.019	0.266	0.170	0.778	_	3	-
Eutreptiella180	426	0.452	0.044	0.047	0.803	_	4	-
Leishmania181	292	0.098	0.435	0.083	0.237	M	5	105
Emiliania182	481	0.210	0.655	0.005	0.194	M	3	118
Emiliania183	449	0.330	0.370	0.176	0.002	M	5	17
Pleurochrysis200	514	0.190	0.768	0.001	0.013	M	3	85
Candida212	300	0.117	0.124	0.015	0.127	_	5	-
Candida213	331	0.234	0.110	0.148	0.667	_	3	-
Bigelowiella216	399	0.348	0.065	0.065	0.795	_	3	-
Paulinella217	360	0.241	0.169	0.074	0.199	C	5	12
Ammonia219	442	0.783	0.046	0.053	0.280	C	3	50
Elphidium221	467	0.495	0.072	0.070	0.640	_	5	-
Elphidium222	467	0.495	0.072	0.070	0.640	_	5	-
Reticulomyxa223	517	0.411	0.129	0.149	0.121	C	4	47
Reticulomyxa224	248	0.115	0.119	0.066	0.897	_	2	-
Reticulomyxa225	248	0.115	0.119	0.066	0.897	_	2	-
Bigelowiella226	620	0.360	0.098	0.004	0.142	C	4	59
Bigelowiella227	560	0.747	0.346	0.027	0.046	C	3	30
Phaeodactylum232	599	0.246	0.794	0.005	0.032	M	3	52
Phaeodactylum233	624	0.624	0.393	0.004	0.006	C	4	65
Phaeodactylum234	368	0.536	0.026	0.020	0.697	_	5	-
Thalassiosira236	605	0.539	0.082	0.006	0.335	C	4	15
Thalassiosira237	379	0.780	0.026	0.029	0.333	C	3	19
Thalassiosira238	590	0.666	0.297	0.057	0.006	C	4	33
Thalassiosira239	706	0.078	0.937	0.004	0.043	M	1	55
Thalassiosira240	382	0.550	0.083	0.011	0.495	C	5	46
Nannochloropsis241	482	0.181	0.639	0.033	0.221	M	3	45
Nannochloropsis242	636	0.006	0.333	0.050	0.031	M	4	80
Nannochloropsis243	386	0.345	0.110	0.150	0.567	_	4	-
Schizochytrium244	881	0.001	0.785	0.234	0.185	M	3	15
Schizochytrium245	465	0.588	0.028	0.021	0.725	_	5	-
Albugo247	343	0.413	0.052	0.006	0.742	_	4	-
Albugo249	449	0.207	0.047	0.103	0.731	_	3	-
Aphanomyces250	514	0.050	0.951	0.009	0.045	M	1	34
Aphanomyces251	762	0.147	0.087	0.049	0.391	_	4	-
Aphanomyces252	491	0.089	0.867	0.012	0.054	M	2	21
Aphanomyces253	343	0.185	0.049	0.026	0.886	_	2	-
Phytophthora256	520	0.118	0.824	0.008	0.069	M	2	14
Saprolegnia257	484	0.020	0.922	0.011	0.135	M	2	111
Saprolegnia258	344	0.124	0.079	0.027	0.902	_	2	-
Aureococcus262	367	0.340	0.057	0.043	0.781	_	3	-
Ectocarpus263	586	0.029	0.208	0.338	0.015	S	5	25
Ectocarpus264	650	0.293	0.778	0.001	0.064	M	3	78
Ectocarpus265	395	0.206	0.820	0.005	0.021	M	2	13
Blastocystis266	464	0.142	0.777	0.036	0.015	M	2	47
Blastocystis267	247	0.855	0.028	0.015	0.343	C	3	77
Plasmopara270	490	0.068	0.877	0.012	0.081	M	2	119
Marchantia271	665	0.009	0.684	0.004	0.631	M	5	50
Porphyra273	551	0.827	0.371	0.002	0.007	C	3	59
Klebsormidium274	616	0.301	0.682	0.011	0.009	M	4	69
Fistulifera275	566	0.234	0.510	0.091	0.003	M	4	9
Cystoisospora281	539	0.203	0.220	0.022	0.444	_	4	-
Plasmodium8	646	0.114	0.098	0.142	0.901	_	2	-
Alexandrium28	385	0.007	0.099	0.904	0.033	S	1	26
Durinskia33	377	0.731	0.071	0.222	0.054	C	3	47
Karenia41	394	0.025	0.156	0.698	0.057	S	3	20
Hemiselmis144	472	0.054	0.849	0.011	0.254	M	3	99
Geminigera148	460	0.109	0.956	0.006	0.027	M	1	65
Geminigera150	264	0.038	0.158	0.187	0.723	_	3	-
Guillardia154	501	0.237	0.751	0.018	0.034	M	3	13
Hanusia160	520	0.546	0.427	0.004	0.032	C	5	50
Euglena176	241	0.012	0.231	0.625	0.287	S	4	25
Emiliania185	321	0.493	0.020	0.059	0.871	_	4	-
Gephyrocapsa186	545	0.408	0.455	0.082	0.003	M	5	30
Gephyrocapsa189	340	0.493	0.020	0.059	0.871	_	4	-
Isochrysis193	477	0.021	0.777	0.004	0.206	M	3	96
Isochrysis195	368	0.355	0.025	0.035	0.924	_	3	-
Pavlova198	427	0.164	0.060	0.026	0.929	_	2	-
Pleurochrysis201	364	0.131	0.041	0.058	0.941	_	1	-
Elphidium220	532	0.023	0.214	0.094	0.845	_	2	-
Porphyridium92	332	0.179	0.827	0.004	0.068	M	2	50
----------------------------------------------------------------------

## Sheet: targetp2 normal
# TargetP-2.0	Organism: Non-Plant	Timestamp: 20200517153635
# ID	Prediction	OTHER	SP	mTP	CS Position
Phytophthora255	OTHER	0.999929	0.000022	0.000049
Babesia2	OTHER	0.634714	0.363259	0.002027
Babesia3	OTHER	0.634714	0.363259	0.002027
Cryptosporidium4	OTHER	0.999908	0.000041	0.000051
Cryptosporidium5	SP	0.440234	0.556979	0.002787	CS pos: 20-21. VLG-IF. Pr: 0.8064
Plasmodium6	OTHER	0.999970	0.000017	0.000013
Plasmodium7	SP	0.230021	0.739379	0.030600	CS pos: 23-24. SFS-YV. Pr: 0.6558
Plasmodium9	OTHER	0.667144	0.331507	0.001349
Toxoplasma10	OTHER	0.999980	0.000012	0.000007
Toxoplasma11	OTHER	0.900831	0.089359	0.009810
Oxytricha12	mTP	0.178905	0.000034	0.821061	CS pos: 48-49. RRQ-FH. Pr: 0.2621
Oxytricha13	OTHER	0.999996	0.000004	0.000000
Paramecium14	mTP	0.484771	0.001702	0.513527	CS pos: 17-18. LYF-TF. Pr: 0.1883
Paramecium16	OTHER	0.999982	0.000017	0.000001
Stylonychia17	mTP	0.075478	0.000002	0.924520	CS pos: 42-43. RFF-SA. Pr: 0.4454
Stylonychia18	OTHER	0.999987	0.000009	0.000004
Tetrahymena19	mTP	0.027082	0.000014	0.972904	CS pos: 29-30. QSF-SN. Pr: 0.3990
Tetrahymena20	OTHER	0.935609	0.064389	0.000003
Alexandrium24	mTP	0.070568	0.001591	0.927841	CS pos: 13-14. RCF-AA. Pr: 0.3716
Alexandrium25	OTHER	0.500312	0.408344	0.091344
Durinskia34	OTHER	0.999983	0.000017	0.000000
Karenia40	mTP	0.005523	0.007244	0.987233	CS pos: 23-24. ART-AS. Pr: 0.1789
Oxyrrhis48	SP	0.367793	0.622375	0.009832	CS pos: 29-30. VAS-KR. Pr: 0.5148
Oxyrrhis50	SP	0.367793	0.622375	0.009832	CS pos: 29-30. VAS-KR. Pr: 0.5148
Symbiodinium57	OTHER	0.651087	0.090872	0.258040
Symbiodinium58	SP	0.488688	0.500060	0.011252	CS pos: 27-28. VWA-LQ. Pr: 0.6333
Chromera59	SP	0.079203	0.892294	0.028503	CS pos: 21-22. SDA-FT. Pr: 0.7275
Chromera60	OTHER	0.999938	0.000057	0.000005
Chromera61	OTHER	0.934535	0.063743	0.001721
Chromera62	OTHER	0.934535	0.063743	0.001721
Vitrella63	OTHER	0.999988	0.000012	0.000000
Vitrella64	OTHER	0.539264	0.456976	0.003760
Vitrella65	SP	0.462852	0.536894	0.000254	CS pos: 19-20. VGA-AS. Pr: 0.2696
Perkinsus66	OTHER	0.979591	0.000383	0.020026
Perkinsus68	OTHER	0.861107	0.137979	0.000913
Cyanophora70	OTHER	0.882863	0.000694	0.116442
Cyanophora71	OTHER	0.999791	0.000082	0.000127
Cyanidioschyzon77	OTHER	0.465944	0.392796	0.141259
Cyanidioschyzon78	OTHER	0.593380	0.006512	0.400108
Cyanidioschyzon79	OTHER	0.999939	0.000057	0.000003
Galdieria83	OTHER	0.637887	0.004669	0.357444
Galdieria84	mTP	0.150942	0.000328	0.848731	CS pos: 26-27. LKF-VK. Pr: 0.2795
Galdieria85	OTHER	0.999938	0.000062	0.000000
Chondrus86	mTP	0.079364	0.274348	0.646288	CS pos: 53-54. ACS-TS. Pr: 0.2158
Chondrus87	OTHER	0.999964	0.000033	0.000003
Madagascaria88	OTHER	0.813855	0.000351	0.185795
Porphyridium93	OTHER	0.999906	0.000094	0.000000
Timspurckia98	OTHER	0.502037	0.000133	0.497829
Arabidopsis99	OTHER	0.704326	0.000028	0.295646
Arabidopsis100	OTHER	0.999972	0.000028	0.000000
Arabidopsis101	mTP	0.011371	0.000014	0.988614	CS pos: 25-26. YKF-SS. Pr: 0.6947
Coccomyxa102	OTHER	0.999607	0.000360	0.000033
Coccomyxa103	OTHER	0.993143	0.002523	0.004334
Coccomyxa104	OTHER	0.999860	0.000138	0.000002
Chlorella105	OTHER	0.999556	0.000166	0.000278
Chlorella106	OTHER	0.999967	0.000032	0.000001
Chlorella107	mTP	0.030405	0.001218	0.968378	CS pos: 25-26. RSY-AA. Pr: 0.7126
Micromonas108	OTHER	0.725316	0.000053	0.274631
Micromonas109	OTHER	0.999942	0.000050	0.000008
Micromonas110	mTP	0.257658	0.012288	0.730054	CS pos: 14-15. RGF-AA. Pr: 0.6464
Oryza111	OTHER	0.906660	0.005236	0.088105
Oryza112	mTP	0.000297	0.000058	0.999644	CS pos: 17-18. RCY-SA. Pr: 0.7973
Oryza113	OTHER	0.986618	0.010575	0.002807
Oryza114	OTHER	0.999975	0.000024	0.000000
Ostreococcus115	OTHER	0.999911	0.000014	0.000074
Ostreococcus116	OTHER	0.997111	0.001447	0.001442
Ostreococcus117	OTHER	0.998954	0.000967	0.000079
Physcomitrella118	OTHER	0.898446	0.000078	0.101476
Pyramimonas119	OTHER	0.993107	0.000480	0.006413
Pyramimonas120	OTHER	0.999634	0.000366	0.000001
Pyramimonas123	OTHER	0.999943	0.000057	0.000001
Selaginella124	OTHER	0.937694	0.001192	0.061114
Selaginella125	OTHER	0.613400	0.385022	0.001578
Selaginella126	OTHER	0.998687	0.000096	0.001217
Selaginella127	OTHER	0.999959	0.000041	0.000000
Cryptomonas135	OTHER	0.636195	0.000778	0.363027
Cryptomonas137	mTP	0.054322	0.000528	0.945150	CS pos: 75-76. RNF-ST. Pr: 0.7860
Goniomonas142	OTHER	0.999975	0.000024	0.000001
Hemiselmis145	OTHER	0.999982	0.000017	0.000001
Guillardia157	OTHER	0.993385	0.002617	0.003997
Guillardia158	OTHER	0.999781	0.000123	0.000097
Guillardia159	OTHER	0.999953	0.000045	0.000001
Proteomonas171	OTHER	0.998544	0.001216	0.000241
Rhodomonas174	OTHER	0.999885	0.000107	0.000008
Eutreptiella177	OTHER	0.852193	0.053926	0.093880
Eutreptiella178	OTHER	0.911032	0.000843	0.088125
Eutreptiella179	OTHER	0.998768	0.000763	0.000470
Eutreptiella180	OTHER	0.999996	0.000004	0.000000
Leishmania181	OTHER	0.570785	0.001967	0.427248
Emiliania182	OTHER	0.845942	0.000145	0.153913
Emiliania183	SP	0.107772	0.523014	0.369214	CS pos: 26-27. ASA-VA. Pr: 0.3264
Pleurochrysis200	OTHER	0.682847	0.000161	0.316992
Candida212	mTP	0.048598	0.002183	0.949219	CS pos: 31-32. PRL-AG. Pr: 0.2705
Candida213	OTHER	0.999746	0.000241	0.000013
Bigelowiella216	OTHER	0.999962	0.000033	0.000005
Paulinella217	OTHER	0.999075	0.000530	0.000395
Ammonia219	OTHER	0.999996	0.000003	0.000000
Elphidium221	OTHER	0.999978	0.000018	0.000004
Elphidium222	OTHER	0.999978	0.000018	0.000004
Reticulomyxa223	OTHER	0.973586	0.001712	0.024702
Reticulomyxa224	OTHER	0.999998	0.000001	0.000000
Reticulomyxa225	OTHER	0.999998	0.000001	0.000000
Bigelowiella226	SP	0.400038	0.557215	0.042747	CS pos: 23-24. GGG-RE. Pr: 0.6623
Bigelowiella227	OTHER	0.996300	0.000080	0.003619
Phaeodactylum232	SP	0.091142	0.887291	0.021567	CS pos: 32-33. IDA-FT. Pr: 0.9697
Phaeodactylum233	mTP	0.444234	0.000454	0.555312	CS pos: 66-67. KRC-SS. Pr: 0.1515
Phaeodactylum234	OTHER	0.999944	0.000056	0.000000
Thalassiosira236	OTHER	0.998969	0.000055	0.000976
Thalassiosira237	OTHER	0.999984	0.000015	0.000000
Thalassiosira238	SP	0.008814	0.926689	0.064497	CS pos: 16-17. ASG-FV. Pr: 0.6692
Thalassiosira239	mTP	0.465693	0.000418	0.533889	CS pos: 31-32. TRL-TD. Pr: 0.2201
Thalassiosira240	OTHER	0.999998	0.000002	0.000000
Nannochloropsis241	OTHER	0.967486	0.000290	0.032223
Nannochloropsis242	OTHER	0.416734	0.364943	0.218323
Nannochloropsis243	OTHER	0.999871	0.000128	0.000001
Schizochytrium244	OTHER	0.596836	0.046614	0.356550
Schizochytrium245	OTHER	0.999963	0.000034	0.000003
Albugo247	OTHER	0.999988	0.000007	0.000004
Albugo249	OTHER	0.999972	0.000022	0.000006
Aphanomyces250	mTP	0.003475	0.000011	0.996514	CS pos: 30-31. RQL-AA. Pr: 0.5822
Aphanomyces251	OTHER	0.998426	0.001467	0.000107
Aphanomyces252	mTP	0.011137	0.000015	0.988848	CS pos: 29-30. RHL-AS. Pr: 0.6827
Aphanomyces253	OTHER	0.999963	0.000026	0.000011
Phytophthora256	mTP	0.028192	0.000023	0.971785	CS pos: 24-25. RQA-AQ. Pr: 0.2745
Saprolegnia257	mTP	0.254514	0.000535	0.744951	CS pos: 26-27. RKL-AA. Pr: 0.5968
Saprolegnia258	OTHER	0.999923	0.000070	0.000007
Aureococcus262	OTHER	0.999946	0.000053	0.000001
Ectocarpus263	SP	0.130454	0.521131	0.348416	CS pos: 25-26. SKA-FV. Pr: 0.4554
Ectocarpus264	OTHER	0.568448	0.000410	0.431142
Ectocarpus265	mTP	0.033585	0.002698	0.963717	CS pos: 32-33. HAM-AD. Pr: 0.5667
Blastocystis266	mTP	0.005230	0.000087	0.994683	CS pos: 22-23. SCF-ST. Pr: 0.6487
Blastocystis267	OTHER	0.999969	0.000024	0.000007
Plasmopara270	mTP	0.174748	0.000404	0.824847	CS pos: 23-24. TRR-VV. Pr: 0.2386
Marchantia271	OTHER	0.999947	0.000034	0.000020
Porphyra273	mTP	0.266287	0.000033	0.733680	CS pos: 62-63. ASA-AT. Pr: 0.1930
Klebsormidium274	mTP	0.124970	0.000456	0.874574	CS pos: 39-40. TAY-LQ. Pr: 0.3217
Fistulifera275	SP	0.067776	0.681131	0.251093	CS pos: 22-23. TLS-FA. Pr: 0.6575
Cystoisospora281	OTHER	0.982540	0.011308	0.006151
Plasmodium8	OTHER	0.999984	0.000010	0.000006
Alexandrium28	OTHER	0.601515	0.366366	0.032119
Durinskia33	OTHER	0.766060	0.226074	0.007867
Karenia41	SP	0.411454	0.553575	0.034971	CS pos: 20-21. VAA-GG. Pr: 0.3553
Hemiselmis144	OTHER	0.780699	0.011013	0.208288
Geminigera148	OTHER	0.857941	0.013602	0.128457
Geminigera150	OTHER	0.991088	0.004620	0.004292
Guillardia154	mTP	0.047405	0.000097	0.952498	CS pos: 29-30. RCM-MQ. Pr: 0.5657
Hanusia160	OTHER	0.572593	0.000197	0.427210
Euglena176	OTHER	0.840633	0.153184	0.006183
Emiliania185	OTHER	0.999934	0.000058	0.000007
Gephyrocapsa186	SP	0.171555	0.506943	0.321502	CS pos: 26-27. ASA-VA. Pr: 0.3323
Gephyrocapsa189	OTHER	0.999933	0.000060	0.000008
Isochrysis193	mTP	0.136095	0.000370	0.863535	CS pos: 24-25. RAR-LE. Pr: 0.2859
Isochrysis195	OTHER	0.999986	0.000010	0.000004
Pavlova198	OTHER	0.999992	0.000007	0.000001
Pleurochrysis201	OTHER	0.999853	0.000143	0.000004
Elphidium220	OTHER	0.999131	0.000031	0.000839
Porphyridium92	mTP	0.084265	0.000942	0.914792	CS pos: 50-51. RKY-AG. Pr: 0.7554

## Sheet: deeploc
Entry ID	Localization	Type	Nucleus	Cytoplasm	Extracellular	Mitochondrion	Cell membrane	Endoplasmic reticulum	Plastid	Golgi apparatus	Lysosome/Vacuole	Peroxisome
Cyanophora71	Cytoplasm	Soluble	0.0517	0.9191	0.0016	0.0065	0.0012	0.0002	0.0006	0.0001	0.001	0.0181
Cyanophora70	Mitochondrion	Soluble	0.0148	0.2008	0.0472	0.4143	0.0067	0.0029	0.1545	0.0007	0.0051	0.1529
Galdieria84	Mitochondrion	Soluble	0.0026	0.115	0.0208	0.6301	0.0031	0.002	0.1286	0.0002	0.0017	0.096
Cyanidioschyzon78	Mitochondrion	Soluble	0.0012	0.0589	0.0377	0.6694	0.0043	0.0044	0.1755	0.0002	0.0031	0.0453
Galdieria85	Cytoplasm	Soluble	0.0193	0.9368	0.0077	0.001	0.0029	0.0004	0.0004	0.0001	0.0016	0.0299
Timspurckia98	Mitochondrion	Soluble	0.0019	0.0514	0.0281	0.7558	0.0004	0.0006	0.1125	0.0	0.0004	0.0489
Oxytricha13	Cytoplasm	Soluble	0.1144	0.7835	0.0152	0.0337	0.0093	0.0048	0.0111	0.0021	0.0049	0.0209
Babesia3	Cytoplasm	Soluble	0.0806	0.7277	0.0806	0.0735	0.0021	0.0074	0.0188	0.0005	0.0046	0.0043
Babesia2	Cytoplasm	Soluble	0.0806	0.7277	0.0806	0.0735	0.0021	0.0074	0.0188	0.0005	0.0046	0.0043
Cyanidioschyzon79	Cytoplasm	Soluble	0.0148	0.9496	0.009	0.0012	0.0031	0.0004	0.0004	0.0002	0.0017	0.0196
Stylonychia18	Cytoplasm	Soluble	0.143	0.8465	0.0003	0.0016	0.0003	0.0004	0.0003	0.0001	0.0002	0.0072
Phytophthora255	Cytoplasm	Soluble	0.0208	0.9248	0.0069	0.001	0.0026	0.0003	0.0002	0.0001	0.0012	0.0421
Chondrus87	Cytoplasm	Soluble	0.1192	0.8557	0.003	0.0041	0.0023	0.0015	0.0014	0.0015	0.0067	0.0047
Cryptosporidium5	Endoplasmic reticulum	Membrane	0.0054	0.0144	0.0171	0.1894	0.0417	0.2515	0.0495	0.2297	0.1239	0.0774
Perkinsus66	Peroxisome	Soluble	0.0009	0.3424	0.0018	0.2475	0.0305	0.0005	0.0159	0.0009	0.0054	0.3541
Durinskia34	Cytoplasm	Soluble	0.0171	0.8071	0.0013	0.0041	0.0043	0.0664	0.0004	0.0364	0.0589	0.004
Perkinsus68	Mitochondrion	Soluble	0.0176	0.1942	0.0136	0.3898	0.0128	0.0359	0.1137	0.0088	0.0416	0.172
Symbiodinium58	Cytoplasm	Soluble	0.0365	0.8189	0.0131	0.0379	0.0074	0.0037	0.0115	0.002	0.0113	0.0577
Karenia40	Cytoplasm	Soluble	0.0057	0.4609	0.0728	0.3594	0.011	0.0061	0.0356	0.0005	0.0067	0.0413
Chromera62	Cytoplasm	Soluble	0.0123	0.1876	0.0947	0.0614	0.0311	0.1687	0.126	0.1673	0.1295	0.0213
Chromera61	Cytoplasm	Soluble	0.0123	0.1876	0.0947	0.0614	0.0311	0.1687	0.126	0.1673	0.1295	0.0213
Porphyridium93	Cytoplasm	Soluble	0.0666	0.548	0.0408	0.0655	0.0014	0.0008	0.251	0.0034	0.0014	0.0211
Vitrella65	Plastid	Membrane	0.0089	0.056	0.0465	0.0787	0.0098	0.0072	0.7753	0.0034	0.0116	0.0026
Toxoplasma11	Mitochondrion	Membrane	0.0207	0.0151	0.0023	0.6454	0.0092	0.0135	0.201	0.0078	0.0094	0.0757
Plasmodium9	Endoplasmic reticulum	Membrane	0.0087	0.0249	0.0019	0.1935	0.0251	0.3395	0.0096	0.2316	0.1105	0.0547
Oxyrrhis48	Cytoplasm	Soluble	0.0244	0.6086	0.0673	0.0504	0.034	0.0106	0.0537	0.009	0.0902	0.0519
Oxyrrhis50	Cytoplasm	Soluble	0.0244	0.6086	0.0673	0.0504	0.034	0.0106	0.0537	0.009	0.0902	0.0519
Plasmodium7	Endoplasmic reticulum	Membrane	0.0038	0.0017	0.0023	0.2178	0.0804	0.3786	0.0444	0.1919	0.0321	0.047
Paramecium14	Mitochondrion	Soluble	0.0	0.0022	0.0005	0.9937	0.0001	0.0	0.0005	0.0	0.0	0.003
Alexandrium25	Cytoplasm	Soluble	0.0011	0.5986	0.0017	0.029	0.002	0.0013	0.0047	0.0001	0.0017	0.3597
Stylonychia17	Mitochondrion	Soluble	0.0006	0.0208	0.0004	0.9631	0.0	0.0	0.0025	0.0	0.0	0.0126
Symbiodinium57	Mitochondrion	Soluble	0.0037	0.2374	0.0337	0.3071	0.0064	0.0068	0.2607	0.0006	0.009	0.1346
Oxytricha12	Mitochondrion	Soluble	0.0001	0.0137	0.0001	0.7749	0.0	0.0	0.2004	0.0	0.0001	0.0107
Tetrahymena19	Mitochondrion	Soluble	0.0001	0.0072	0.0003	0.9122	0.0	0.0001	0.0751	0.0	0.0	0.0049
Chromera59	Cytoplasm	Soluble	0.0045	0.645	0.0053	0.0393	0.0007	0.001	0.0037	0.0001	0.0013	0.299
Madagascaria88	Plastid	Soluble	0.0	0.0024	0.001	0.139	0.0001	0.001	0.8551	0.0	0.0002	0.0012
Chondrus86	Plastid	Soluble	0.0	0.0005	0.0	0.0376	0.0	0.0	0.9617	0.0	0.0	0.0001
Arabidopsis99	Plastid	Soluble	0.0	0.0001	0.0	0.0001	0.0	0.0	0.9998	0.0	0.0	0.0
Galdieria83	Plastid	Soluble	0.0	0.0015	0.0002	0.1612	0.0	0.0003	0.8358	0.0	0.0001	0.001
Cyanidioschyzon77	Plastid	Soluble	0.0001	0.0002	0.0	0.0012	0.0	0.0	0.9985	0.0	0.0	0.0
Vitrella63	Cytoplasm	Soluble	0.001	0.5745	0.0012	0.0185	0.0015	0.0011	0.0045	0.0002	0.004	0.3935
Chromera60	Cytoplasm	Soluble	0.0011	0.6976	0.0009	0.0067	0.0016	0.0005	0.001	0.0001	0.0016	0.2888
Paramecium16	Cytoplasm	Soluble	0.03	0.9499	0.0004	0.0014	0.0005	0.0005	0.0008	0.0002	0.0032	0.0131
Tetrahymena20	Cytoplasm	Soluble	0.0265	0.9601	0.0024	0.0005	0.0054	0.0002	0.0001	0.0003	0.0011	0.0034
Alexandrium24	Plastid	Soluble	0.0039	0.2036	0.0629	0.2756	0.0031	0.0014	0.3425	0.0003	0.0023	0.1044
Toxoplasma10	Cytoplasm	Soluble	0.013	0.4975	0.0089	0.0873	0.0045	0.0027	0.0083	0.0032	0.0098	0.3648
Cryptosporidium4	Cytoplasm	Soluble	0.0457	0.8578	0.0058	0.0042	0.0039	0.0067	0.002	0.0037	0.0203	0.05
Vitrella64	Plastid	Soluble	0.0013	0.0033	0.0006	0.02	0.0001	0.0023	0.9701	0.0001	0.0004	0.0018
Plasmodium6	Cytoplasm	Soluble	0.0447	0.7606	0.0117	0.0471	0.0121	0.0043	0.015	0.0035	0.0146	0.0863
Entry ID	Localization	Type	Nucleus	Cytoplasm	Extracellular	Mitochondrion	Cell membrane	Endoplasmic reticulum	Plastid	Golgi apparatus	Lysosome/Vacuole	Peroxisome
Proteomonas171	Cytoplasm	Soluble	0.0985	0.7833	0.0103	0.0581	0.0029	0.002	0.0262	0.001	0.0046	0.0133
Rhodomonas174	Cytoplasm	Soluble	0.031	0.9485	0.0019	0.0115	0.0003	0.0004	0.0012	0.0002	0.0032	0.0018
Guillardia157	Cytoplasm	Soluble	0.0076	0.6788	0.0089	0.2795	0.0009	0.0005	0.0066	0.0001	0.0008	0.0164
Ostreococcus116	Cytoplasm	Soluble	0.0124	0.5207	0.0029	0.2534	0.0006	0.0003	0.0509	0.0001	0.0008	0.1578
Eutreptiella179	Cytoplasm	Soluble	0.0109	0.8233	0.0026	0.1382	0.0018	0.0002	0.0156	0.0001	0.0017	0.0055
Eutreptiella178	Mitochondrion	Soluble	0.005	0.2814	0.0149	0.4386	0.0022	0.0009	0.1888	0.0002	0.0017	0.0663
Coccomyxa103	Cytoplasm	Soluble	0.0024	0.4768	0.017	0.2841	0.004	0.001	0.0237	0.0001	0.0011	0.1898
Selaginella126	Mitochondrion	Soluble	0.0015	0.252	0.0078	0.5279	0.0054	0.0012	0.0178	0.0001	0.0015	0.1847
Oryza112	Mitochondrion	Soluble	0.0008	0.0359	0.0282	0.844	0.0002	0.0002	0.0678	0.0	0.0005	0.0224
Leishmania181	Cytoplasm	Soluble	0.0034	0.3987	0.0421	0.3313	0.0115	0.0035	0.0654	0.0006	0.0077	0.1357
Candida212	Mitochondrion	Soluble	0.0	0.0007	0.0002	0.9733	0.0	0.0	0.025	0.0	0.0	0.0008
Guillardia158	Cytoplasm	Soluble	0.0429	0.9251	0.0162	0.0047	0.0011	0.0003	0.0012	0.0	0.0004	0.0081
Chlorella107	Mitochondrion	Soluble	0.0073	0.1318	0.0159	0.5364	0.0012	0.0015	0.2795	0.0002	0.0013	0.025
Micromonas110	Plastid	Soluble	0.0027	0.0334	0.062	0.3396	0.0019	0.0016	0.5499	0.0001	0.0032	0.0056
Arabidopsis101	Plastid	Soluble	0.004	0.0355	0.0912	0.2897	0.006	0.009	0.5289	0.0027	0.0157	0.0172
Hemiselmis145	Cytoplasm	Soluble	0.0353	0.9187	0.0025	0.0036	0.0014	0.001	0.0014	0.0001	0.0015	0.0347
Candida213	Cytoplasm	Soluble	0.0542	0.9191	0.0016	0.0041	0.0016	0.0004	0.0005	0.0002	0.0008	0.0175
Goniomonas142	Cytoplasm	Soluble	0.0134	0.9482	0.0062	0.0009	0.0033	0.0003	0.0002	0.0001	0.001	0.0264
Oryza114	Cytoplasm	Soluble	0.0564	0.8968	0.0028	0.0035	0.0028	0.0008	0.0006	0.0011	0.0044	0.0309
Selaginella127	Cytoplasm	Soluble	0.0672	0.899	0.0025	0.0091	0.0023	0.0048	0.0015	0.0011	0.0019	0.0106
Arabidopsis100	Cytoplasm	Soluble	0.0614	0.9016	0.0026	0.0028	0.0027	0.0031	0.0011	0.0017	0.0066	0.0164
Oryza113	Cytoplasm	Soluble	0.0823	0.8062	0.0569	0.0103	0.0089	0.001	0.0026	0.0003	0.0038	0.0277
Paulinella217	Cytoplasm	Soluble	0.0023	0.7673	0.0013	0.0279	0.0006	0.0013	0.01	0.0	0.0135	0.1758
Coccomyxa104	Cytoplasm	Soluble	0.0547	0.913	0.0042	0.0033	0.0054	0.0039	0.0016	0.0009	0.0031	0.0099
Pyramimonas123	Cytoplasm	Soluble	0.061	0.9047	0.0109	0.0027	0.005	0.001	0.0009	0.0004	0.0044	0.0091
Chlorella106	Cytoplasm	Soluble	0.0393	0.9184	0.0027	0.0018	0.0057	0.0008	0.0002	0.0011	0.0038	0.0261
Ostreococcus117	Cytoplasm	Soluble	0.0344	0.823	0.0249	0.0458	0.008	0.0023	0.0101	0.0016	0.0073	0.0428
Micromonas109	Cytoplasm	Soluble	0.0119	0.9666	0.0008	0.0011	0.0016	0.0005	0.0002	0.0012	0.0037	0.0122
Guillardia159	Cytoplasm	Soluble	0.0957	0.8927	0.0006	0.0007	0.001	0.0007	0.0002	0.0002	0.0016	0.0066
Bigelowiella216	Cytoplasm	Soluble	0.1085	0.8669	0.0009	0.0018	0.0011	0.0024	0.0004	0.0011	0.0035	0.0134
Cryptomonas135	Mitochondrion	Soluble	0.0003	0.0113	0.0011	0.9733	0.0001	0.0001	0.0058	0.0	0.0002	0.0078
Eutreptiella180	Cytoplasm	Soluble	0.0335	0.8432	0.0004	0.0044	0.0004	0.0007	0.0005	0.0001	0.0015	0.1154
Pyramimonas120	Cytoplasm	Soluble	0.2251	0.7056	0.0096	0.0251	0.0005	0.0007	0.0282	0.0015	0.0012	0.0025
Ammonia219	Cytoplasm	Soluble	0.1262	0.8685	0.0005	0.0011	0.0006	0.0004	0.0003	0.0003	0.0014	0.0008
Emiliania183	Plastid	Soluble	0.0013	0.046	0.0048	0.0863	0.0001	0.007	0.8475	0.0	0.0009	0.006
Cryptomonas137	Plastid	Soluble	0.0	0.0001	0.0	0.0063	0.0	0.0	0.9936	0.0	0.0	0.0
Elphidium222	Cytoplasm	Soluble	0.0275	0.8934	0.0014	0.0039	0.004	0.0025	0.0016	0.0015	0.0291	0.0352
Elphidium221	Cytoplasm	Soluble	0.0275	0.8934	0.0014	0.0039	0.004	0.0025	0.0016	0.0015	0.0291	0.0352
Coccomyxa102	Cytoplasm	Soluble	0.0032	0.4651	0.0023	0.1625	0.0024	0.0005	0.0271	0.0001	0.0018	0.335
Micromonas108	Plastid	Soluble	0.0	0.0	0.0	0.0001	0.0	0.0	0.9998	0.0	0.0	0.0
Emiliania182	Mitochondrion	Soluble	0.0003	0.0141	0.0112	0.852	0.0021	0.0014	0.1045	0.0006	0.0021	0.0117
Oryza111	Plastid	Soluble	0.0	0.0	0.0	0.0	0.0	0.0	0.9999	0.0	0.0	0.0
Selaginella125	Mitochondrion	Soluble	0.0	0.0061	0.0037	0.9668	0.0001	0.0002	0.0082	0.0	0.0001	0.0147
Pleurochrysis200	Mitochondrion	Soluble	0.0026	0.0083	0.0003	0.9178	0.0	0.0001	0.06	0.0	0.0	0.0109
Chlorella105	Cytoplasm	Soluble	0.0018	0.3909	0.0399	0.2698	0.0102	0.0043	0.0402	0.0009	0.0061	0.2358
Pyramimonas119	Plastid	Soluble	0.0	0.0004	0.0	0.0769	0.0	0.0001	0.9222	0.0	0.0	0.0003
Selaginella124	Plastid	Soluble	0.0001	0.0083	0.0012	0.3492	0.0002	0.0012	0.6367	0.0	0.0003	0.0029
Physcomitrella118	Plastid	Soluble	0.0	0.0	0.0	0.0002	0.0	0.0	0.9997	0.0	0.0	0.0
Eutreptiella177	Plastid	Soluble	0.009	0.0149	0.0381	0.047	0.0036	0.0235	0.843	0.0022	0.0112	0.0076
Ostreococcus115	Plastid	Soluble	0.0153	0.1585	0.0004	0.1507	0.0005	0.0005	0.647	0.0006	0.0005	0.0259
Entry ID	Localization	Type	Nucleus	Cytoplasm	Extracellular	Mitochondrion	Cell membrane	Endoplasmic reticulum	Plastid	Golgi apparatus	Lysosome/Vacuole	Peroxisome
Euglena176	Cytoplasm	Soluble	0.0137	0.833	0.0031	0.1205	0.0006	0.0002	0.0247	0.0	0.0007	0.0037
Blastocystis267	Cytoplasm	Soluble	0.0101	0.9458	0.0244	0.0015	0.0055	0.0002	0.0002	0.0	0.0007	0.0114
Reticulomyxa224	Cytoplasm	Soluble	0.0421	0.906	0.027	0.0049	0.0046	0.0005	0.0006	0.0001	0.0023	0.0117
Reticulomyxa225	Cytoplasm	Soluble	0.0421	0.906	0.027	0.0049	0.0046	0.0005	0.0006	0.0001	0.0023	0.0117
Geminigera150	Cytoplasm	Soluble	0.0116	0.8658	0.0021	0.0869	0.0022	0.0002	0.0265	0.0001	0.001	0.0036
Emiliania185	Cytoplasm	Soluble	0.0231	0.8857	0.0196	0.0027	0.0257	0.0006	0.0015	0.0006	0.0013	0.0392
Albugo247	Cytoplasm	Soluble	0.0145	0.9503	0.0062	0.0009	0.005	0.0002	0.0002	0.0001	0.0012	0.0215
Aphanomyces253	Cytoplasm	Soluble	0.0524	0.7925	0.0956	0.0067	0.0064	0.006	0.0047	0.0004	0.0104	0.0248
Saprolegnia258	Cytoplasm	Soluble	0.0321	0.7825	0.1521	0.004	0.0058	0.002	0.0011	0.0003	0.0062	0.0139
Aureococcus262	Cytoplasm	Soluble	0.0611	0.9082	0.0032	0.0015	0.0022	0.0006	0.0004	0.0004	0.0017	0.0208
Phaeodactylum234	Cytoplasm	Soluble	0.0597	0.9249	0.0024	0.0014	0.0023	0.0007	0.0003	0.0006	0.0028	0.0049
Durinskia33	Cytoplasm	Soluble	0.0682	0.3285	0.0542	0.1503	0.0199	0.0243	0.0948	0.0145	0.1753	0.0699
Thalassiosira237	Cytoplasm	Soluble	0.0817	0.8971	0.0008	0.0015	0.0011	0.0015	0.0002	0.001	0.0054	0.0098
Thalassiosira240	Cytoplasm	Soluble	0.0322	0.9335	0.0012	0.0007	0.0015	0.0006	0.0002	0.0007	0.0024	0.0271
Alexandrium28	Cytoplasm	Soluble	0.0048	0.2216	0.1974	0.1875	0.0603	0.0491	0.0254	0.0047	0.1093	0.14
Nannochloropsis243	Cytoplasm	Soluble	0.0863	0.8963	0.002	0.0013	0.0032	0.0007	0.0003	0.0006	0.001	0.0084
Karenia41	Cytoplasm	Soluble	0.0262	0.6631	0.0494	0.0579	0.0111	0.006	0.0182	0.0007	0.0438	0.1235
Ectocarpus265	Mitochondrion	Soluble	0.0192	0.027	0.0066	0.8575	0.003	0.0007	0.0725	0.0005	0.0008	0.012
Albugo249	Cytoplasm	Soluble	0.2971	0.6473	0.011	0.0071	0.0033	0.0044	0.0005	0.0092	0.0194	0.0006
Geminigera148	Mitochondrion	Soluble	0.0024	0.0381	0.0021	0.9199	0.0003	0.0002	0.0069	0.0	0.0003	0.0297
Blastocystis266	Mitochondrion	Soluble	0.0001	0.0027	0.0009	0.9922	0.0	0.0	0.0018	0.0	0.0001	0.0022
Schizochytrium245	Cytoplasm	Soluble	0.2116	0.7641	0.0035	0.0017	0.0032	0.0009	0.0002	0.0006	0.0021	0.0122
Hemiselmis144	Mitochondrion	Soluble	0.0013	0.0284	0.0041	0.9436	0.0008	0.0001	0.0063	0.0001	0.0014	0.0139
Nannochloropsis241	Mitochondrion	Soluble	0.0074	0.0337	0.0308	0.7943	0.0138	0.0133	0.0373	0.0105	0.0158	0.0432
Saprolegnia257	Mitochondrion	Soluble	0.0003	0.0054	0.0047	0.9822	0.0014	0.0003	0.0021	0.0001	0.0002	0.0035
Plasmopara270	Mitochondrion	Soluble	0.0001	0.0032	0.0005	0.9923	0.0	0.0	0.0006	0.0	0.0	0.0032
Aphanomyces252	Mitochondrion	Soluble	0.0011	0.0316	0.0087	0.9216	0.0096	0.0006	0.0164	0.0003	0.0009	0.0093
Guillardia154	Mitochondrion	Soluble	0.0	0.0009	0.001	0.9963	0.0001	0.0001	0.0002	0.0	0.0	0.0014
Aphanomyces250	Mitochondrion	Soluble	0.0	0.0032	0.0005	0.9901	0.0001	0.0001	0.0006	0.0	0.0	0.0055
Reticulomyxa223	Mitochondrion	Soluble	0.0088	0.0816	0.0591	0.7762	0.0003	0.0007	0.0657	0.0001	0.0038	0.0037
Phytophthora256	Mitochondrion	Soluble	0.0001	0.0032	0.0006	0.9924	0.0	0.0	0.0005	0.0	0.0	0.0033
Hanusia160	Plastid	Soluble	0.0	0.0003	0.0	0.3056	0.0	0.0	0.694	0.0	0.0	0.0001
Cystoisospora281	Cytoplasm	Soluble	0.0132	0.4218	0.0543	0.1625	0.0166	0.0247	0.1068	0.0074	0.0329	0.1599
Porphyra273	Plastid	Soluble	0.0001	0.0005	0.0	0.1117	0.0	0.0	0.8876	0.0	0.0	0.0001
Bigelowiella227	Mitochondrion	Soluble	0.0043	0.0278	0.0131	0.9015	0.0039	0.0014	0.022	0.0007	0.0041	0.0213
Fistulifera275	Plastid	Soluble	0.0001	0.0021	0.0008	0.0975	0.0	0.0012	0.8967	0.0	0.0001	0.0013
Ectocarpus263	Plastid	Soluble	0.0013	0.0112	0.0075	0.0191	0.001	0.0235	0.9279	0.0006	0.0018	0.0061
Thalassiosira238	Plastid	Soluble	0.0002	0.0023	0.0035	0.0139	0.0	0.0007	0.9792	0.0	0.0001	0.0002
Phaeodactylum232	Plastid	Soluble	0.0037	0.0865	0.1182	0.0919	0.0107	0.0938	0.5028	0.0047	0.0565	0.0311
Thalassiosira236	Plastid	Membrane	0.0153	0.0059	0.0042	0.0687	0.0004	0.0047	0.8909	0.0016	0.002	0.0062
Klebsormidium274	Plastid	Soluble	0.0102	0.0589	0.0012	0.2455	0.0001	0.0002	0.6662	0.0	0.0001	0.0177
Bigelowiella226	Plastid	Soluble	0.0122	0.0568	0.0043	0.3403	0.0003	0.0009	0.575	0.0001	0.0015	0.0086
Phaeodactylum233	Mitochondrion	Soluble	0.0006	0.0014	0.0003	0.6344	0.0	0.0001	0.3623	0.0	0.0001	0.0008
Nannochloropsis242	Plastid	Soluble	0.0022	0.01	0.0257	0.1575	0.0055	0.1248	0.6445	0.0037	0.0156	0.0105
Plasmodium8	Cytoplasm	Soluble	0.0271	0.5877	0.0205	0.0594	0.0168	0.014	0.0264	0.0055	0.0463	0.1962
Ectocarpus264	Mitochondrion	Soluble	0.0417	0.0449	0.0012	0.5877	0.0002	0.0001	0.3147	0.0003	0.0002	0.0091
Marchantia271	Plastid	Soluble	0.0314	0.0962	0.0019	0.0751	0.0007	0.0074	0.7537	0.0033	0.0044	0.026
Thalassiosira239	Mitochondrion	Soluble	0.02	0.0232	0.0009	0.756	0.0001	0.0002	0.1849	0.0001	0.0003	0.0142
Aphanomyces251	Lysosome/Vacuole	Membrane	0.003	0.0089	0.0016	0.0158	0.2202	0.2073	0.0093	0.073	0.3694	0.0915
Schizochytrium244	Mitochondrion	Soluble	0.0046	0.0214	0.0022	0.5508	0.0005	0.0017	0.3922	0.0003	0.0005	0.0257
Entry ID	Localization	Type	Nucleus	Cytoplasm	Extracellular	Mitochondrion	Cell membrane	Endoplasmic reticulum	Plastid	Golgi apparatus	Lysosome/Vacuole	Peroxisome
Porphyridium92	Mitochondrion	Soluble	0.0004	0.0198	0.0841	0.8238	0.0028	0.0019	0.0549	0.0	0.0011	0.0112
Gephyrocapsa189	Cytoplasm	Soluble	0.0286	0.9307	0.0051	0.0012	0.0034	0.0003	0.0003	0.0001	0.0011	0.0292
Pleurochrysis201	Cytoplasm	Soluble	0.0531	0.9052	0.0082	0.0027	0.0042	0.0007	0.0005	0.0002	0.0009	0.0243
Isochrysis195	Cytoplasm	Soluble	0.0193	0.9194	0.0131	0.0015	0.0046	0.0005	0.0005	0.0002	0.0024	0.0386
Pavlova198	Cytoplasm	Soluble	0.0192	0.9087	0.013	0.0013	0.0082	0.0008	0.0004	0.0008	0.0043	0.0433
Isochrysis193	Mitochondrion	Soluble	0.0001	0.03	0.0023	0.9294	0.0004	0.0002	0.0076	0.0	0.0003	0.0298
Elphidium220	Mitochondrion	Soluble	0.0009	0.0621	0.0111	0.5372	0.0135	0.0089	0.0768	0.0018	0.0049	0.2829
Gephyrocapsa186	Mitochondrion	Soluble	0.0031	0.076	0.0894	0.6796	0.0012	0.0032	0.1216	0.0001	0.0032	0.0227

## Sheet: signalp 5
# SignalP-5.0	Organism: Eukarya	Timestamp: 20200517163742
# ID	Prediction	SP(Sec/SPI)	OTHER	CS Position
Phytophthora255	OTHER	0.002902	0.997098
Babesia2	OTHER	0.138241	0.861759
Babesia3	OTHER	0.138241	0.861759
Cryptosporidium4	OTHER	0.000715	0.999285
Cryptosporidium5	OTHER	0.063749	0.936251
Plasmodium6	OTHER	0.000110	0.999890
Plasmodium7	OTHER	0.301192	0.698808
Plasmodium9	OTHER	0.093125	0.906875
Toxoplasma10	OTHER	0.000479	0.999521
Toxoplasma11	OTHER	0.059752	0.940248
Oxytricha12	OTHER	0.000621	0.999379
Oxytricha13	OTHER	0.001311	0.998689
Paramecium14	OTHER	0.000960	0.999040
Paramecium16	OTHER	0.001971	0.998029
Stylonychia17	OTHER	0.000134	0.999866
Stylonychia18	OTHER	0.000731	0.999269
Tetrahymena19	OTHER	0.000679	0.999321
Tetrahymena20	OTHER	0.003754	0.996246
Alexandrium24	OTHER	0.004995	0.995005
Alexandrium25	OTHER	0.134848	0.865152
Durinskia34	OTHER	0.003033	0.996967
Karenia40	OTHER	0.011808	0.988192
Oxyrrhis48	OTHER	0.311251	0.688749
Oxyrrhis50	OTHER	0.311251	0.688749
Symbiodinium57	OTHER	0.017796	0.982204
Symbiodinium58	OTHER	0.100011	0.899989
Chromera59	SP(Sec/SPI)	0.853254	0.146746	CS pos: 21-22. SDA-FT. Pr: 0.7796
Chromera60	OTHER	0.000216	0.999784
Chromera61	OTHER	0.021212	0.978788
Chromera62	OTHER	0.021212	0.978788
Vitrella63	OTHER	0.000917	0.999083
Vitrella64	OTHER	0.201180	0.798820
Vitrella65	OTHER	0.109792	0.890208
Perkinsus66	OTHER	0.001017	0.998983
Perkinsus68	OTHER	0.017014	0.982986
Cyanophora70	OTHER	0.000418	0.999582
Cyanophora71	OTHER	0.000457	0.999543
Cyanidioschyzon77	OTHER	0.121877	0.878123
Cyanidioschyzon78	OTHER	0.002396	0.997604
Cyanidioschyzon79	OTHER	0.004631	0.995369
Galdieria83	OTHER	0.017552	0.982448
Galdieria84	OTHER	0.000530	0.999470
Galdieria85	OTHER	0.004668	0.995332
Chondrus86	OTHER	0.124453	0.875547
Chondrus87	OTHER	0.003947	0.996053
Madagascaria88	OTHER	0.001852	0.998148
Porphyridium93	OTHER	0.007125	0.992875
Timspurckia98	OTHER	0.000570	0.999430
Arabidopsis99	OTHER	0.000197	0.999803
Arabidopsis100	OTHER	0.001588	0.998412
Arabidopsis101	OTHER	0.000926	0.999074
Coccomyxa102	OTHER	0.000868	0.999132
Coccomyxa103	OTHER	0.001370	0.998630
Coccomyxa104	OTHER	0.007149	0.992851
Chlorella105	OTHER	0.003868	0.996132
Chlorella106	OTHER	0.003137	0.996863
Chlorella107	OTHER	0.005544	0.994456
Micromonas108	OTHER	0.007060	0.992940
Micromonas109	OTHER	0.002320	0.997680
Micromonas110	OTHER	0.009713	0.990287
Oryza111	OTHER	0.002792	0.997208
Oryza112	OTHER	0.003788	0.996212
Oryza113	OTHER	0.004728	0.995272
Oryza114	OTHER	0.001911	0.998089
Ostreococcus115	OTHER	0.000761	0.999239
Ostreococcus116	OTHER	0.001250	0.998750
Ostreococcus117	OTHER	0.002055	0.997945
Physcomitrella118	OTHER	0.000295	0.999705
Pyramimonas119	OTHER	0.000285	0.999715
Pyramimonas120	OTHER	0.004229	0.995771
Pyramimonas123	OTHER	0.003222	0.996778
Selaginella124	OTHER	0.001722	0.998278
Selaginella125	OTHER	0.095820	0.904180
Selaginella126	OTHER	0.001139	0.998861
Selaginella127	OTHER	0.002057	0.997943
Cryptomonas135	OTHER	0.000650	0.999350
Cryptomonas137	OTHER	0.001475	0.998525
Goniomonas142	OTHER	0.001112	0.998888
Hemiselmis145	OTHER	0.001407	0.998593
Guillardia157	OTHER	0.002796	0.997204
Guillardia158	OTHER	0.001661	0.998339
Guillardia159	OTHER	0.001828	0.998172
Proteomonas171	OTHER	0.001872	0.998128
Rhodomonas174	OTHER	0.001029	0.998971
Eutreptiella177	OTHER	0.046428	0.953572
Eutreptiella178	OTHER	0.001178	0.998822
Eutreptiella179	OTHER	0.001715	0.998285
Eutreptiella180	OTHER	0.001087	0.998913
Leishmania181	OTHER	0.003343	0.996657
Emiliania182	OTHER	0.000754	0.999246
Emiliania183	OTHER	0.375904	0.624096
Pleurochrysis200	OTHER	0.001344	0.998656
Candida212	OTHER	0.004703	0.995297
Candida213	OTHER	0.002465	0.997535
Bigelowiella216	OTHER	0.002680	0.997320
Paulinella217	OTHER	0.001240	0.998760
Ammonia219	OTHER	0.000501	0.999499
Elphidium221	OTHER	0.002610	0.997390
Elphidium222	OTHER	0.002610	0.997390
Reticulomyxa223	OTHER	0.001196	0.998804
Reticulomyxa224	OTHER	0.001152	0.998848
Reticulomyxa225	OTHER	0.001152	0.998848
Bigelowiella226	OTHER	0.219832	0.780168
Bigelowiella227	OTHER	0.000483	0.999517
Phaeodactylum232	SP(Sec/SPI)	0.761482	0.238518	CS pos: 32-33. IDA-FT. Pr: 0.7372
Phaeodactylum233	OTHER	0.002838	0.997162
Phaeodactylum234	OTHER	0.002616	0.997384
Thalassiosira236	OTHER	0.001478	0.998522
Thalassiosira237	OTHER	0.002129	0.997871
Thalassiosira238	SP(Sec/SPI)	0.694112	0.305888	CS pos: 16-17. ASG-FV. Pr: 0.3790
Thalassiosira239	OTHER	0.000716	0.999284
Thalassiosira240	OTHER	0.001615	0.998385
Nannochloropsis241	OTHER	0.000934	0.999066
Nannochloropsis242	OTHER	0.187599	0.812401
Nannochloropsis243	OTHER	0.002809	0.997191
Schizochytrium244	OTHER	0.014226	0.985774
Schizochytrium245	OTHER	0.003168	0.996832
Albugo247	OTHER	0.001246	0.998754
Albugo249	OTHER	0.000326	0.999674
Aphanomyces250	OTHER	0.000993	0.999007
Aphanomyces251	OTHER	0.011365	0.988635
Aphanomyces252	OTHER	0.002870	0.997130
Aphanomyces253	OTHER	0.002656	0.997344
Phytophthora256	OTHER	0.001059	0.998941
Saprolegnia257	OTHER	0.001177	0.998823
Saprolegnia258	OTHER	0.003526	0.996474
Aureococcus262	OTHER	0.004000	0.996000
Ectocarpus263	SP(Sec/SPI)	0.626898	0.373102	CS pos: 25-26. SKA-FV. Pr: 0.3203
Ectocarpus264	OTHER	0.002657	0.997343
Ectocarpus265	OTHER	0.012351	0.987649
Blastocystis266	OTHER	0.015658	0.984342
Blastocystis267	OTHER	0.001569	0.998431
Plasmopara270	OTHER	0.001501	0.998499
Marchantia271	OTHER	0.006350	0.993650
Porphyra273	OTHER	0.001812	0.998188
Klebsormidium274	OTHER	0.001834	0.998166
Fistulifera275	SP(Sec/SPI)	0.596685	0.403315	CS pos: 22-23. TLS-FA. Pr: 0.3133
Cystoisospora281	OTHER	0.041539	0.958461
Plasmodium8	OTHER	0.000124	0.999876
Alexandrium28	OTHER	0.130408	0.869592
Durinskia33	OTHER	0.101968	0.898032
Karenia41	OTHER	0.144371	0.855629
Hemiselmis144	OTHER	0.003130	0.996870
Geminigera148	OTHER	0.020161	0.979839
Geminigera150	OTHER	0.001757	0.998243
Guillardia154	OTHER	0.000805	0.999195
Hanusia160	OTHER	0.000809	0.999191
Euglena176	OTHER	0.058106	0.941894
Emiliania185	OTHER	0.001969	0.998031
Gephyrocapsa186	OTHER	0.313403	0.686597
Gephyrocapsa189	OTHER	0.001969	0.998031
Isochrysis193	OTHER	0.001246	0.998754
Isochrysis195	OTHER	0.001204	0.998796
Pavlova198	OTHER	0.001198	0.998802
Pleurochrysis201	OTHER	0.004786	0.995214
Elphidium220	OTHER	0.001287	0.998713
Porphyridium92	OTHER	0.015266	0.984734

## Sheet: signalp 4
#	SignalP-4.1	euk	predictions
name	Cmax	pos	Ymax	pos	Smax	pos	Smean	D	?	Dmaxcut	Networks-used
Phytophthora255	0.111	55	0.107	55	0.120	20	0.100	0.103	N	0.450	SignalP-noTM
Babesia2	0.152	28	0.179	11	0.344	1	0.290	0.223	N	0.500	SignalP-TM
Babesia3	0.152	28	0.179	11	0.344	1	0.290	0.223	N	0.500	SignalP-TM
Cryptosporidium4	0.109	54	0.104	54	0.114	39	0.094	0.098	N	0.450	SignalP-noTM
Cryptosporidium5	0.148	21	0.198	21	0.387	4	0.288	0.234	N	0.500	SignalP-TM
Plasmodium6	0.108	50	0.102	68	0.108	65	0.093	0.097	N	0.450	SignalP-noTM
Plasmodium7	0.256	24	0.305	24	0.610	1	0.416	0.349	N	0.500	SignalP-TM
Plasmodium9	0.121	24	0.196	11	0.415	1	0.360	0.261	N	0.500	SignalP-TM
Toxoplasma10	0.110	67	0.103	12	0.111	1	0.089	0.095	N	0.450	SignalP-noTM
Toxoplasma11	0.143	27	0.185	20	0.447	7	0.288	0.226	N	0.500	SignalP-TM
Oxytricha12	0.111	12	0.116	20	0.184	12	0.123	0.120	N	0.450	SignalP-noTM
Oxytricha13	0.110	40	0.106	40	0.115	7	0.100	0.103	N	0.450	SignalP-noTM
Paramecium14	0.134	21	0.177	11	0.366	1	0.216	0.198	N	0.450	SignalP-noTM
Paramecium16	0.109	30	0.105	30	0.129	12	0.102	0.103	N	0.450	SignalP-noTM
Stylonychia17	0.113	45	0.110	45	0.134	25	0.101	0.105	N	0.450	SignalP-noTM
Stylonychia18	0.114	37	0.106	37	0.132	5	0.102	0.104	N	0.450	SignalP-noTM
Tetrahymena19	0.108	66	0.125	11	0.177	2	0.135	0.130	N	0.450	SignalP-noTM
Tetrahymena20	0.146	32	0.118	32	0.120	2	0.099	0.108	N	0.450	SignalP-noTM
Alexandrium24	0.199	20	0.214	20	0.357	14	0.218	0.216	N	0.450	SignalP-noTM
Alexandrium25	0.239	27	0.229	27	0.420	1	0.285	0.251	N	0.500	SignalP-TM
Durinskia34	0.123	22	0.111	22	0.114	1	0.100	0.105	N	0.450	SignalP-noTM
Karenia40	0.207	27	0.290	27	0.620	1	0.420	0.360	N	0.450	SignalP-noTM
Oxyrrhis48	0.244	30	0.343	30	0.690	21	0.493	0.424	N	0.450	SignalP-noTM
Oxyrrhis50	0.244	30	0.343	30	0.690	21	0.493	0.424	N	0.450	SignalP-noTM
Symbiodinium57	0.306	40	0.207	40	0.354	23	0.194	0.202	N	0.500	SignalP-TM
Symbiodinium58	0.179	35	0.280	18	0.588	7	0.523	0.377	N	0.500	SignalP-TM
Chromera59	0.326	22	0.471	22	0.849	1	0.672	0.580	Y	0.450	SignalP-noTM
Chromera60	0.126	47	0.105	47	0.122	54	0.089	0.096	N	0.450	SignalP-noTM
Chromera61	0.140	25	0.197	23	0.370	1	0.281	0.231	N	0.500	SignalP-TM
Chromera62	0.140	25	0.197	23	0.370	1	0.281	0.231	N	0.500	SignalP-TM
Vitrella63	0.118	56	0.103	56	0.111	17	0.093	0.098	N	0.450	SignalP-noTM
Vitrella64	0.356	34	0.336	34	0.497	16	0.357	0.344	N	0.500	SignalP-TM
Vitrella65	0.177	23	0.180	23	0.329	2	0.214	0.193	N	0.500	SignalP-TM
Perkinsus66	0.109	14	0.108	14	0.121	9	0.107	0.108	N	0.450	SignalP-noTM
Perkinsus68	0.141	25	0.140	25	0.187	22	0.140	0.140	N	0.500	SignalP-TM
Cyanophora70	0.119	35	0.131	11	0.189	7	0.152	0.142	N	0.450	SignalP-noTM
Cyanophora71	0.111	69	0.109	44	0.152	43	0.106	0.107	N	0.450	SignalP-noTM
Cyanidioschyzon77	0.202	20	0.309	20	0.696	17	0.478	0.400	N	0.450	SignalP-noTM
Cyanidioschyzon78	0.113	29	0.150	12	0.270	6	0.205	0.179	N	0.450	SignalP-noTM
Cyanidioschyzon79	0.113	35	0.108	57	0.132	20	0.103	0.105	N	0.450	SignalP-noTM
Galdieria83	0.182	23	0.187	23	0.274	14	0.193	0.190	N	0.450	SignalP-noTM
Galdieria84	0.143	30	0.137	11	0.242	4	0.174	0.157	N	0.450	SignalP-noTM
Galdieria85	0.116	19	0.108	19	0.116	11	0.100	0.103	N	0.450	SignalP-noTM
Chondrus86	0.195	23	0.267	23	0.554	2	0.412	0.325	N	0.500	SignalP-TM
Chondrus87	0.114	29	0.106	67	0.110	46	0.098	0.102	N	0.450	SignalP-noTM
Madagascaria88	0.113	68	0.121	22	0.169	20	0.134	0.128	N	0.450	SignalP-noTM
Porphyridium93	0.110	24	0.108	12	0.115	1	0.098	0.102	N	0.450	SignalP-noTM
Timspurckia98	0.120	24	0.112	11	0.128	1	0.109	0.110	N	0.450	SignalP-noTM
Arabidopsis99	0.159	40	0.139	40	0.236	39	0.115	0.126	N	0.450	SignalP-noTM
Arabidopsis100	0.111	66	0.107	29	0.123	11	0.103	0.105	N	0.450	SignalP-noTM
Arabidopsis101	0.207	18	0.169	18	0.179	28	0.132	0.149	N	0.450	SignalP-noTM
Coccomyxa102	0.112	61	0.104	61	0.115	56	0.095	0.099	N	0.450	SignalP-noTM
Coccomyxa103	0.121	23	0.134	11	0.191	1	0.141	0.138	N	0.450	SignalP-noTM
Coccomyxa104	0.110	59	0.105	59	0.119	41	0.097	0.101	N	0.450	SignalP-noTM
Chlorella105	0.114	67	0.110	12	0.126	8	0.114	0.112	N	0.450	SignalP-noTM
Chlorella106	0.113	50	0.108	50	0.138	48	0.099	0.103	N	0.450	SignalP-noTM
Chlorella107	0.163	33	0.204	11	0.494	1	0.274	0.242	N	0.450	SignalP-noTM
Micromonas108	0.214	23	0.188	23	0.232	20	0.165	0.175	N	0.450	SignalP-noTM
Micromonas109	0.114	38	0.104	38	0.131	37	0.099	0.101	N	0.450	SignalP-noTM
Micromonas110	0.115	19	0.177	19	0.349	15	0.271	0.227	N	0.450	SignalP-noTM
Oryza111	0.113	63	0.198	12	0.627	2	0.320	0.264	N	0.450	SignalP-noTM
Oryza112	0.121	21	0.156	12	0.289	1	0.174	0.166	N	0.450	SignalP-noTM
Oryza113	0.125	19	0.147	19	0.260	17	0.170	0.156	N	0.500	SignalP-TM
Oryza114	0.111	31	0.104	54	0.115	13	0.097	0.100	N	0.450	SignalP-noTM
Ostreococcus115	0.110	64	0.107	64	0.114	49	0.099	0.103	N	0.450	SignalP-noTM
Ostreococcus116	0.139	59	0.153	59	0.304	47	0.155	0.154	N	0.450	SignalP-noTM
Ostreococcus117	0.111	51	0.143	11	0.236	2	0.163	0.154	N	0.450	SignalP-noTM
Physcomitrella118	0.133	41	0.124	41	0.175	37	0.111	0.117	N	0.450	SignalP-noTM
Pyramimonas119	0.122	42	0.121	42	0.171	38	0.112	0.116	N	0.450	SignalP-noTM
Pyramimonas120	0.109	66	0.104	44	0.116	22	0.097	0.100	N	0.450	SignalP-noTM
Pyramimonas123	0.110	47	0.104	30	0.121	12	0.096	0.100	N	0.450	SignalP-noTM
Selaginella124	0.124	66	0.133	11	0.222	1	0.128	0.130	N	0.450	SignalP-noTM
Selaginella125	0.175	42	0.291	21	0.739	20	0.636	0.477	Y	0.450	SignalP-noTM
Selaginella126	0.118	42	0.146	54	0.341	41	0.143	0.144	N	0.450	SignalP-noTM
Selaginella127	0.113	68	0.105	68	0.118	48	0.097	0.101	N	0.450	SignalP-noTM
Cryptomonas135	0.136	27	0.134	27	0.232	4	0.141	0.138	N	0.450	SignalP-noTM
Cryptomonas137	0.183	31	0.188	11	0.398	2	0.273	0.234	N	0.450	SignalP-noTM
Goniomonas142	0.110	23	0.106	49	0.115	31	0.102	0.104	N	0.450	SignalP-noTM
Hemiselmis145	0.114	25	0.105	25	0.113	33	0.096	0.100	N	0.450	SignalP-noTM
Guillardia157	0.110	33	0.108	25	0.120	19	0.106	0.107	N	0.450	SignalP-noTM
Guillardia158	0.113	18	0.113	18	0.129	2	0.111	0.112	N	0.450	SignalP-noTM
Guillardia159	0.112	33	0.105	41	0.110	22	0.097	0.101	N	0.450	SignalP-noTM
Proteomonas171	0.128	42	0.134	42	0.243	37	0.125	0.129	N	0.450	SignalP-noTM
Rhodomonas174	0.112	26	0.109	64	0.127	48	0.102	0.105	N	0.450	SignalP-noTM
Eutreptiella177	0.339	47	0.237	47	0.334	21	0.197	0.221	N	0.500	SignalP-TM
Eutreptiella178	0.143	23	0.130	23	0.162	44	0.117	0.123	N	0.450	SignalP-noTM
Eutreptiella179	0.123	26	0.136	47	0.341	38	0.157	0.147	N	0.450	SignalP-noTM
Eutreptiella180	0.112	38	0.107	12	0.143	37	0.113	0.110	N	0.450	SignalP-noTM
Leishmania181	0.181	50	0.149	50	0.187	43	0.129	0.138	N	0.450	SignalP-noTM
Emiliania182	0.127	54	0.155	29	0.443	10	0.185	0.171	N	0.450	SignalP-noTM
Emiliania183	0.146	21	0.342	21	0.890	4	0.792	0.585	Y	0.450	SignalP-noTM
Pleurochrysis200	0.205	47	0.169	47	0.300	3	0.150	0.159	N	0.450	SignalP-noTM
Candida212	0.130	22	0.159	11	0.315	1	0.175	0.168	N	0.450	SignalP-noTM
Candida213	0.108	59	0.107	33	0.121	26	0.105	0.106	N	0.450	SignalP-noTM
Bigelowiella216	0.112	52	0.108	52	0.117	48	0.099	0.103	N	0.450	SignalP-noTM
Paulinella217	0.124	23	0.141	23	0.243	13	0.160	0.151	N	0.450	SignalP-noTM
Ammonia219	0.110	32	0.105	32	0.112	16	0.100	0.103	N	0.450	SignalP-noTM
Elphidium221	0.109	50	0.106	66	0.124	13	0.101	0.103	N	0.450	SignalP-noTM
Elphidium222	0.109	50	0.106	66	0.124	13	0.101	0.103	N	0.450	SignalP-noTM
Reticulomyxa223	0.147	21	0.162	21	0.345	15	0.175	0.169	N	0.450	SignalP-noTM
Reticulomyxa224	0.109	55	0.107	55	0.115	52	0.100	0.103	N	0.450	SignalP-noTM
Reticulomyxa225	0.109	55	0.107	55	0.115	52	0.100	0.103	N	0.450	SignalP-noTM
Bigelowiella226	0.215	24	0.360	24	0.787	3	0.611	0.496	Y	0.450	SignalP-noTM
Bigelowiella227	0.110	39	0.106	39	0.112	25	0.099	0.103	N	0.450	SignalP-noTM
Phaeodactylum232	0.529	33	0.607	33	0.846	9	0.657	0.634	Y	0.450	SignalP-noTM
Phaeodactylum233	0.168	20	0.160	20	0.196	3	0.151	0.155	N	0.450	SignalP-noTM
Phaeodactylum234	0.112	34	0.108	16	0.136	14	0.107	0.107	N	0.450	SignalP-noTM
Thalassiosira236	0.147	39	0.137	39	0.173	38	0.127	0.132	N	0.450	SignalP-noTM
Thalassiosira237	0.111	46	0.105	29	0.109	26	0.100	0.102	N	0.450	SignalP-noTM
Thalassiosira238	0.351	17	0.480	17	0.771	1	0.614	0.552	Y	0.450	SignalP-noTM
Thalassiosira239	0.106	23	0.109	13	0.125	1	0.105	0.107	N	0.450	SignalP-noTM
Thalassiosira240	0.111	44	0.106	61	0.124	47	0.098	0.102	N	0.450	SignalP-noTM
Nannochloropsis241	0.262	38	0.177	38	0.187	35	0.121	0.147	N	0.450	SignalP-noTM
Nannochloropsis242	0.191	27	0.262	27	0.472	4	0.388	0.312	N	0.500	SignalP-TM
Nannochloropsis243	0.110	28	0.108	11	0.120	7	0.111	0.110	N	0.450	SignalP-noTM
Schizochytrium244	0.170	26	0.242	26	0.492	17	0.351	0.301	N	0.450	SignalP-noTM
Schizochytrium245	0.114	56	0.109	56	0.119	34	0.099	0.104	N	0.450	SignalP-noTM
Albugo247	0.111	45	0.107	57	0.119	49	0.099	0.103	N	0.450	SignalP-noTM
Albugo249	0.192	28	0.191	28	0.316	8	0.190	0.190	N	0.450	SignalP-noTM
Aphanomyces250	0.124	33	0.134	33	0.271	31	0.150	0.143	N	0.450	SignalP-noTM
Aphanomyces251	0.130	31	0.174	31	0.300	30	0.200	0.184	N	0.500	SignalP-TM
Aphanomyces252	0.158	23	0.188	23	0.358	12	0.223	0.207	N	0.450	SignalP-noTM
Aphanomyces253	0.110	43	0.103	64	0.120	47	0.096	0.099	N	0.450	SignalP-noTM
Phytophthora256	0.111	21	0.162	11	0.296	1	0.202	0.184	N	0.450	SignalP-noTM
Saprolegnia257	0.130	29	0.222	12	0.611	2	0.330	0.280	N	0.450	SignalP-noTM
Saprolegnia258	0.126	48	0.111	48	0.132	47	0.095	0.103	N	0.450	SignalP-noTM
Aureococcus262	0.115	58	0.111	58	0.126	51	0.103	0.106	N	0.450	SignalP-noTM
Ectocarpus263	0.147	26	0.282	11	0.837	2	0.725	0.521	Y	0.450	SignalP-noTM
Ectocarpus264	0.160	20	0.161	20	0.237	7	0.168	0.165	N	0.450	SignalP-noTM
Ectocarpus265	0.119	39	0.199	11	0.447	5	0.336	0.273	N	0.450	SignalP-noTM
Blastocystis266	0.128	31	0.206	13	0.481	1	0.358	0.288	N	0.450	SignalP-noTM
Blastocystis267	0.111	45	0.108	45	0.111	39	0.099	0.103	N	0.450	SignalP-noTM
Plasmopara270	0.117	21	0.177	14	0.388	1	0.223	0.202	N	0.450	SignalP-noTM
Marchantia271	0.130	33	0.136	26	0.239	10	0.158	0.148	N	0.450	SignalP-noTM
Porphyra273	0.125	21	0.169	21	0.350	18	0.222	0.198	N	0.450	SignalP-noTM
Klebsormidium274	0.139	19	0.184	19	0.335	2	0.223	0.205	N	0.450	SignalP-noTM
Fistulifera275	0.317	23	0.504	23	0.870	1	0.800	0.664	Y	0.450	SignalP-noTM
Cystoisospora281	0.127	37	0.182	37	0.398	29	0.238	0.212	N	0.450	SignalP-noTM
Plasmodium8	0.107	15	0.102	70	0.107	63	0.095	0.098	N	0.450	SignalP-noTM
Alexandrium28	0.169	23	0.284	23	0.705	8	0.495	0.368	N	0.500	SignalP-TM
Durinskia33	0.172	28	0.223	28	0.463	9	0.331	0.266	N	0.500	SignalP-TM
Karenia41	0.215	21	0.258	21	0.398	8	0.316	0.281	N	0.500	SignalP-TM
Hemiselmis144	0.221	27	0.180	27	0.219	2	0.157	0.167	N	0.450	SignalP-noTM
Geminigera148	0.190	23	0.240	23	0.457	3	0.304	0.275	N	0.450	SignalP-noTM
Geminigera150	0.119	27	0.155	11	0.282	1	0.179	0.168	N	0.450	SignalP-noTM
Guillardia154	0.183	60	0.138	11	0.230	1	0.148	0.143	N	0.450	SignalP-noTM
Hanusia160	0.134	46	0.123	46	0.250	50	0.113	0.118	N	0.450	SignalP-noTM
Euglena176	0.188	26	0.267	26	0.558	1	0.396	0.337	N	0.450	SignalP-noTM
Emiliania185	0.110	27	0.105	44	0.117	22	0.098	0.101	N	0.450	SignalP-noTM
Gephyrocapsa186	0.126	18	0.317	18	0.857	4	0.786	0.570	Y	0.450	SignalP-noTM
Gephyrocapsa189	0.110	27	0.105	44	0.117	22	0.098	0.101	N	0.450	SignalP-noTM
Isochrysis193	0.151	24	0.144	24	0.200	23	0.138	0.141	N	0.450	SignalP-noTM
Isochrysis195	0.112	53	0.106	53	0.110	24	0.098	0.102	N	0.450	SignalP-noTM
Pavlova198	0.111	65	0.105	56	0.113	40	0.099	0.102	N	0.450	SignalP-noTM
Pleurochrysis201	0.110	64	0.108	53	0.123	34	0.101	0.104	N	0.450	SignalP-noTM
Elphidium220	0.151	37	0.124	37	0.153	36	0.108	0.115	N	0.450	SignalP-noTM
Porphyridium92	0.233	24	0.208	24	0.340	1	0.193	0.200	N	0.450	SignalP-noTM

## Sheet: chloroP
Name	Length	Score	cTP	CS-	cTP-
	score	length
---------------------------------------------------------------
Phytophthora255	343	0.483	-	2.101	35
Babesia2	328	0.427	-	5.089	95
Babesia3	328	0.427	-	5.089	95
Cryptosporidium4	669	0.427	-	-1.745	28
Cryptosporidium5	356	0.433	-	-2.637	10
Plasmodium6	718	0.425	-	0.950	12
Plasmodium7	447	0.467	-	0.592	42
Plasmodium9	434	0.434	-	0.375	19
Toxoplasma10	644	0.429	-	-0.585	8
Toxoplasma11	415	0.527	Y	4.364	59
Oxytricha12	501	0.502	Y	0.788	50
Oxytricha13	326	0.436	-	-0.241	13
Paramecium14	473	0.433	-	-2.169	22
Paramecium16	580	0.431	-	4.879	85
Stylonychia17	497	0.527	Y	-0.041	43
Stylonychia18	332	0.429	-	1.990	37
Tetrahymena19	508	0.497	-	1.244	50
Tetrahymena20	582	0.436	-	1.686	37
Alexandrium24	585	0.538	Y	6.359	23
Alexandrium25	476	0.435	-	4.088	39
Durinskia34	381	0.455	-	3.445	84
Karenia40	405	0.575	Y	6.330	58
Oxyrrhis48	441	0.473	-	5.023	36
Oxyrrhis50	441	0.473	-	5.023	36
Symbiodinium57	499	0.461	-	8.354	38
Symbiodinium58	383	0.475	-	5.004	21
Chromera59	511	0.523	Y	2.624	31
Chromera60	561	0.419	-	-4.016	2
Chromera61	406	0.480	-	2.414	12
Chromera62	406	0.480	-	2.414	12
Vitrella63	555	0.435	-	1.250	89
Vitrella64	674	0.480	-	4.557	20
Vitrella65	415	0.456	-	0.634	46
Perkinsus66	366	0.432	-	5.270	14
Perkinsus68	383	0.438	-	5.737	47
Cyanophora70	306	0.511	Y	5.869	26
Cyanophora71	291	0.448	-	2.775	5
Cyanidioschyzon77	545	0.533	Y	9.815	62
Cyanidioschyzon78	315	0.497	-	7.887	64
Cyanidioschyzon79	328	0.465	-	7.475	62
Galdieria83	540	0.462	-	0.618	11
Galdieria84	312	0.538	Y	6.330	56
Galdieria85	318	0.449	-	-0.097	17
Chondrus86	532	0.570	Y	1.358	53
Chondrus87	351	0.422	-	1.038	77
Madagascaria88	514	0.500	Y	4.776	41
Porphyridium93	411	0.461	-	6.004	11
Timspurckia98	323	0.516	Y	6.330	47
Arabidopsis99	532	0.535	Y	5.974	64
Arabidopsis100	350	0.430	-	1.038	64
Arabidopsis101	313	0.453	-	4.667	27
Coccomyxa102	470	0.428	-	5.048	10
Coccomyxa103	277	0.493	-	4.806	61
Coccomyxa104	371	0.434	-	1.045	6
Chlorella105	518	0.447	-	12.317	4
Chlorella106	373	0.438	-	1.842	79
Chlorella107	307	0.453	-	2.919	96
Micromonas108	476	0.581	Y	10.691	51
Micromonas109	376	0.464	-	2.244	19
Micromonas110	308	0.486	-	4.056	12
Oryza111	500	0.582	Y	5.205	62
Oryza112	292	0.456	-	6.330	36
Oryza113	358	0.457	-	3.451	17
Oryza114	346	0.432	-	2.409	86
Ostreococcus115	686	0.439	-	2.698	23
Ostreococcus116	271	0.547	Y	0.291	26
Ostreococcus117	374	0.438	-	6.548	29
Physcomitrella118	584	0.520	Y	9.865	75
Pyramimonas119	532	0.547	Y	6.061	38
Pyramimonas120	434	0.483	-	2.319	21
Pyramimonas123	373	0.442	-	-0.081	8
Selaginella124	536	0.468	-	3.396	40
Selaginella125	508	0.437	-	3.097	19
Selaginella126	278	0.456	-	6.330	20
Selaginella127	348	0.445	-	4.568	86
Cryptomonas135	405	0.492	-	2.496	31
Cryptomonas137	458	0.528	Y	2.354	78
Goniomonas142	334	0.443	-	1.038	58
Hemiselmis145	314	0.443	-	1.842	74
Guillardia157	258	0.444	-	3.759	11
Guillardia158	303	0.466	-	4.056	16
Guillardia159	396	0.437	-	2.464	13
Proteomonas171	213	0.444	-	1.662	57
Rhodomonas174	245	0.434	-	1.436	19
Eutreptiella177	597	0.525	Y	4.085	38
Eutreptiella178	277	0.490	-	3.610	23
Eutreptiella179	274	0.459	-	6.766	30
Eutreptiella180	426	0.448	-	0.950	64
Leishmania181	292	0.500	-	4.674	17
Emiliania182	481	0.474	-	3.067	24
Emiliania183	449	0.566	Y	7.112	29
Pleurochrysis200	514	0.567	Y	8.649	71
Candida212	300	0.466	-	3.478	61
Candida213	331	0.430	-	-0.067	25
Bigelowiella216	399	0.438	-	3.276	16
Paulinella217	360	0.433	-	-0.048	12
Ammonia219	442	0.528	Y	5.988	50
Elphidium221	467	0.468	-	2.052	11
Elphidium222	467	0.468	-	2.052	11
Reticulomyxa223	517	0.505	Y	6.375	47
Reticulomyxa224	248	0.430	-	3.964	19
Reticulomyxa225	248	0.430	-	3.964	19
Bigelowiella226	620	0.500	-	8.490	59
Bigelowiella227	560	0.481	-	2.091	30
Phaeodactylum232	599	0.520	Y	4.106	65
Phaeodactylum233	624	0.544	Y	5.036	65
Phaeodactylum234	368	0.489	-	6.632	56
Thalassiosira236	605	0.513	Y	0.067	15
Thalassiosira237	379	0.495	-	4.237	19
Thalassiosira238	590	0.555	Y	-0.368	33
Thalassiosira239	706	0.511	Y	1.698	66
Thalassiosira240	382	0.509	Y	7.979	46
Nannochloropsis241	482	0.471	-	7.098	4
Nannochloropsis242	636	0.527	Y	3.665	88
Nannochloropsis243	386	0.485	-	3.141	6
Schizochytrium244	881	0.449	-	6.237	14
Schizochytrium245	465	0.444	-	2.024	4
Albugo247	343	0.471	-	1.038	64
Albugo249	449	0.441	-	1.900	25
Aphanomyces250	514	0.448	-	1.441	28
Aphanomyces251	762	0.518	Y	2.137	42
Aphanomyces252	491	0.454	-	2.411	33
Aphanomyces253	343	0.453	-	4.631	75
Phytophthora256	520	0.466	-	-1.568	5
Saprolegnia257	484	0.458	-	6.680	26
Saprolegnia258	344	0.458	-	5.569	75
Aureococcus262	367	0.437	-	1.038	67
Ectocarpus263	586	0.519	Y	4.052	85
Ectocarpus264	650	0.533	Y	1.646	86
Ectocarpus265	395	0.500	-	5.607	32
Blastocystis266	464	0.502	Y	2.855	29
Blastocystis267	247	0.496	-	2.398	77
Plasmopara270	490	0.455	-	1.378	16
Marchantia271	665	0.458	-	2.130	74
Porphyra273	551	0.574	Y	6.401	59
Klebsormidium274	616	0.538	Y	2.940	50
Fistulifera275	566	0.580	Y	3.426	68
Cystoisospora281	539	0.501	Y	3.625	58
Plasmodium8	646	0.424	-	-1.483	12
Alexandrium28	385	0.461	-	2.596	20
Durinskia33	377	0.559	Y	2.321	47
Karenia41	394	0.494	-	4.957	14
Hemiselmis144	472	0.460	-	3.272	33
Geminigera148	460	0.460	-	8.503	29
Geminigera150	264	0.475	-	7.288	38
Guillardia154	501	0.501	Y	7.170	27
Hanusia160	520	0.518	Y	4.238	50
Euglena176	241	0.439	-	2.811	30
Emiliania185	321	0.441	-	1.499	6
Gephyrocapsa186	545	0.566	Y	7.112	29
Gephyrocapsa189	340	0.441	-	1.499	6
Isochrysis193	477	0.459	-	6.986	22
Isochrysis195	368	0.435	-	2.901	34
Pavlova198	427	0.430	-	1.038	63
Pleurochrysis201	364	0.430	-	4.107	15
Elphidium220	532	0.438	-	4.503	53
Porphyridium92	332	0.468	-	6.825	43

## Sheet: phobius
SEQENCE	TM	SP	PREDICTION
Phytophthora255	0	0	i
Babesia2	1	0	i12-30o
Babesia3	1	0	i12-30o
Cryptosporidium4	0	0	i
Cryptosporidium5	1	0	o6-27i
Plasmodium6	0	0	i
Plasmodium7	0	Y	n8-18c23/24o
Plasmodium9	1	0	i12-29o
Toxoplasma10	0	0	i
Toxoplasma11	1	0	i12-36o
Oxytricha12	0	0	i
Oxytricha13	0	0	i
Paramecium14	0	0	i
Paramecium16	0	0	i
Stylonychia17	0	0	i
Stylonychia18	0	0	i
Tetrahymena19	0	0	i
Tetrahymena20	0	0	i
Alexandrium24	0	Y	n3-14c19/20o
Alexandrium25	0	Y	n7-21c26/27o
Durinskia34	0	0	i
Karenia40	0	Y	n10-21c26/27o
Oxyrrhis48	0	Y	n10-21c29/30o
Oxyrrhis50	0	Y	n10-21c29/30o
Symbiodinium57	0	Y	n13-31c39/40o
Symbiodinium58	0	Y	n7-22c27/28o
Chromera59	0	Y	n6-16c21/22o
Chromera60	0	0	i
Chromera61	0	Y	n8-19c24/25o
Chromera62	0	Y	n8-19c24/25o
Vitrella63	0	0	i
Vitrella64	0	Y	n17-28c33/34o
Vitrella65	0	Y	n6-17c22/23o
Perkinsus66	0	0	i
Perkinsus68	1	0	o12-35i
Cyanophora70	0	0	i
Cyanophora71	0	0	i
Cyanidioschyzon77	0	Y	n4-14c19/20o
Cyanidioschyzon78	0	0	i
Cyanidioschyzon79	0	0	i
Galdieria83	0	0	i
Galdieria84	0	0	i
Galdieria85	0	0	i
Chondrus86	0	Y	n2-17c22/23o
Chondrus87	0	0	i
Madagascaria88	0	0	i
Porphyridium93	0	0	i
Timspurckia98	0	0	i
Arabidopsis99	0	0	i
Arabidopsis100	0	0	i
Arabidopsis101	0	0	i
Coccomyxa102	0	0	i
Coccomyxa103	0	0	i
Coccomyxa104	0	0	i
Chlorella105	0	0	i
Chlorella106	0	0	i
Chlorella107	0	0	i
Micromonas108	0	Y	n3-11c29/30o
Micromonas109	0	0	i
Micromonas110	0	0	i
Oryza111	0	Y	n6-14c19/20o
Oryza112	0	0	i
Oryza113	0	0	i
Oryza114	0	0	i
Ostreococcus115	0	0	i
Ostreococcus116	0	0	i
Ostreococcus117	0	0	i
Physcomitrella118	0	0	i
Pyramimonas119	0	0	i
Pyramimonas120	0	0	i
Pyramimonas123	0	0	i
Selaginella124	0	0	i
Selaginella125	0	0	i
Selaginella126	0	0	i
Selaginella127	0	0	i
Cryptomonas135	0	0	i
Cryptomonas137	0	0	i
Goniomonas142	0	0	i
Hemiselmis145	0	0	i
Guillardia157	0	0	i
Guillardia158	0	0	i
Guillardia159	2	0	o301-319i340-357o
Proteomonas171	0	0	i
Rhodomonas174	0	0	i
Eutreptiella177	2	0	o20-39i117-135o
Eutreptiella178	0	0	i
Eutreptiella179	0	0	i
Eutreptiella180	0	0	i
Leishmania181	0	0	i
Emiliania182	0	0	i
Emiliania183	0	Y	n4-15c26/27o
Pleurochrysis200	0	Y	n11-21c39/40o
Candida212	0	0	i
Candida213	0	0	i
Bigelowiella216	0	0	i
Paulinella217	0	0	i
Ammonia219	0	0	i
Elphidium221	0	0	i
Elphidium222	0	0	i
Reticulomyxa223	0	0	i
Reticulomyxa224	0	0	i
Reticulomyxa225	0	0	i
Bigelowiella226	0	0	i
Bigelowiella227	0	0	i
Phaeodactylum232	0	Y	n18-27c32/33o
Phaeodactylum233	0	0	i
Phaeodactylum234	0	0	i
Thalassiosira236	0	0	i
Thalassiosira237	0	0	i
Thalassiosira238	0	Y	n3-14c26/27o
Thalassiosira239	0	0	i
Thalassiosira240	0	0	i
Nannochloropsis241	0	0	i
Nannochloropsis242	0	0	i
Nannochloropsis243	0	0	i
Schizochytrium244	0	0	i
Schizochytrium245	0	0	i
Albugo247	0	0	i
Albugo249	0	0	i
Aphanomyces250	0	0	i
Aphanomyces251	6	0	i12-30o50-73i85-104o270-291i303-324o344-363i
Aphanomyces252	0	0	i
Aphanomyces253	0	0	i
Phytophthora256	0	0	i
Saprolegnia257	0	0	i
Saprolegnia258	0	0	i
Aureococcus262	0	0	i
Ectocarpus263	0	Y	n9-21c25/26o
Ectocarpus264	0	0	i
Ectocarpus265	0	0	i
Blastocystis266	0	Y	n17-25c30/31o
Blastocystis267	0	0	i
Plasmopara270	0	0	i
Marchantia271	0	0	i
Porphyra273	0	Y	n2-12c20/21o
Klebsormidium274	0	0	i
Fistulifera275	0	Y	n4-15c22/23o
Cystoisospora281	0	0	i
Plasmodium8	1	0	o623-644i
Alexandrium28	0	Y	n8-19c24/25o
Durinskia33	1	0	o6-28i
Karenia41	0	Y	n7-18c26/27o
Hemiselmis144	0	0	i
Geminigera148	0	Y	n8-19c30/31o
Geminigera150	0	0	i
Guillardia154	0	0	i
Hanusia160	0	0	i
Euglena176	0	0	i
Emiliania185	0	0	i
Gephyrocapsa186	0	Y	n4-15c26/27o
Gephyrocapsa189	0	0	i
Isochrysis193	0	0	i
Isochrysis195	0	0	i
Pavlova198	0	0	i
Pleurochrysis201	0	0	i
Elphidium220	1	0	o505-529i
Porphyridium92	0	0	i

[truncated: 4 more sheets: mitofates fungi, mitofates plants, Prediction after cleavage, predictions passive]
