# Supplementary material for: The iron-sulfur scaffold protein HCF101 unveils the complexity of organellar evolution in SAR, Haptista and Cryptista
Source: BMC Ecol Evol. 2021 Mar 19;21:46. doi: 10.1186/s12862-021-01777-x (PMC7980591; doi:10.1186/s12862-021-01777-x)
Supplement: Supplementary file 2 — Additional file 2: Table S2. Predictions of domain structure in Nbp35 homologs included in phylogenetic analysis (Fig. 4). [file 12862_2021_1777_MOESM2_ESM.xlsx]

## Sheet: para_04.domains
Table S2. Predictions of domain structure in Nbp35 homologs included in phylogenetic analysis (Fig. 4)
domain structure	bacteria count	archaea count	eukaryota count	bacteria IDs	archaea IDs	eukaryota IDs
ParA	2762	310	1381	A0A1E4DP42 A0A285NZX7 A0A1W9REC9 A0A1E7IGJ8 A0A1Y2K1Q0 A0A1I4BUK8 A0A0F2P712 A0A1V4XAA2 A0A0D0S3T2 A0A1V6ECN4 A0A150ZAN7 A0A1Q7GP28 A0A1J5FTB8 A0A1T4MQE2 A0A193LGU6 A0A0S8EDF8 A0A1W9J0C6 A0A1V5TGG9 A0A1J4YGV1 A0A0K2ZCH1 A0A1G9M6B7 X6ARY6 H0SE20 A0A257NR89 A0A263HBH5 A0A1T0AUF1 A0A066ZRT5 A0A1M7EXT6 A0A1H7KMN9 J4TS16 A0A212JJR9 A0A0R0CJV5 A0A1J5BQA6 A0A1F9GQS6 A0A101IDQ9 A0A1G8S889 D3A1U7 V8QVC1 A…	D5VQD8 A0A0A7LCU3 A0A126QUA0 L0KYX5 A0A151DZT6 Q2FQ90 A0A1V4ZG43 A0A151EIT1 A0A0Q0ZV28 N0BND4 A0A1V4YK34 A0A099T520 A0A1L3Q0F9 A0A257MGN9 A0A135VGR5 A2SRE7 A0A1Q7TMQ3 A0A031LK28 A0A256XKT6 A0A1V4UYE3 A0B6M4 A0A0E3P8F7 C6A483 R9SLM0 A8AAI7 A0A075LT32 T0LTD8 A0A256ZBS4 A0A0E3PSW9 A0A256Z4W0 A0A1Q9NQM2 A0A1N5WQI8 U1PBS5 A0A1D2X2W9 A0A1Z9I1P8 A8MAG4 A0A125RCP2 A0A0F7IE66 A0A150JA97 D2RGS7 A0A0K1DYR8 …	A0A1S3IPK2 A0A0R0HNV6 A0A1S3W3M0 A0A151N1A4 A0A1U8N6H9 K1R3R4 I3SGB8 R7VHY1 A0A0K9PVJ4 A0A1D1V391 A0A1L8EXG2 A0A232FCK0 S7PJZ5 F0ZA38 A0A1D1ZHB2 V3ZI92 H3AFW6 D6WVY6 D2VIM4 S9X5M4 H2MUZ8 A0A1E3Q9C4 W5P8Q2 A0A1Q3FKW6 B6K315 F0ZGG2 A0A0D2W1G1 A0A067JF08 A0A091I3I7 A3LMT1 L7MF39 R4XFM5 A0A173DW64 T2MFL5 A0A1Y1Y550 E2REF1 A0A1W4YQ39 S8C2Y4 G3AKM8 A0A0P6IX91 W5MTG8 A0A0Q3MTH4 A0A0E9NC18 A0A139A2K7 U3J…
FeS_assembly_P ParA	3420	122	7	A0A1F8WVF1 A0A1J4Y638 A0A2A4R778 A0A2A5BNG0 A0A1F2QEY0 A0A1V4CBG7 D3SB72 Q47IJ8 A0A139BVT1 A0A1H8R2S6 W9VCA0 A0A1G0CZY0 A0A1E7X5R0 A0A254TJS4 A0A0J9GGJ8 A0A158GXI6 A0A1G0CX91 A0A192WPD7 A0A1S7LME5 G4E3X0 A0A0D6EW88 A0A1Z9JE54 A0A126ZBE4 A0A1J5J1I0 A0A0J1DGQ0 A0A0G9H649 A0A0Y0USK3 A0A1E3W351 A0A0F6TQR2 A0A254PXA7 A0A0S4KCP1 A0A1Y5TTS8 A0A1I1SEP7 A0A1H8SC07 A0A1D2SGX6 A0A0F3IK74 A0A1U7JEY5 A0A1I6LJ…	A0A1U7EWP4 A0A1Q7CX09 A0A060HCV6 E7QSF3 A0A1Q7NYV0 A0A202ED65 A0A075HBM7 A0A0F7PEA7 U1P9Z6 A0A256H2C3 U1NLU4 A0A1G8TSJ6 L9VN13 L0JZX3 A0A1U7EZ34 L9XKH7 A0A1Q6Z6Q5 A0A1Q7LM33 M0FJE3 A0A1I0PXU7 C7NMZ4 M0BGU3 A0A1J1AAU3 A0A0N0BPU8 A0A1H6FK28 A0A0A7V0J4 M0BVH5 A0A1H5TL85 V5A567 M0P4X2 V4XDE2 A0A1I1FIA8 A0A1Q1FF74 A0A0U5H797 A0A238V8Z7 D6GV93 V6ATB5 F8D6P0 A0A1H8RZK5 U3A3W7 A0A285N429 A0A0U5CYZ9 A0A1I…	W2FYM7 W4FYD1 A4S966 C5KDC8 A0A087SAF1 B1X525 A0A1L5YCF0
ParA Nitro_FeMo-Co	102	0	0	A0A1V5UR65 A0A0S8KAY0 A0A0S8GK21 A0A1V4MLN6 A0A1F7F2G1 A0A1F7S043 A0A1G3V6C3 M1E8K6 A0A0U1KYH0 A0A1T4VUW2 B8I785 A0A1W9Q3L6 G8QTY4 A0A0S8BYH1 A0A1V4S8B5 A0A1W9WJT9 A0A1G3PDP5 A0A1D9FHD0 H6LD04 A0A0S7YN66 A0A1V5QX49 A0A1V4XHB6 L0R8M4 A0A1V5CHR7 A0A1V5DAG8 A0A1E7IUP4 A0A194AK88 A0A1Q2MCC6 A0A1M7Y7G1 A0A239IHU6 A0A1I6IAQ0 A0A1F6QSV7 A0A0S7WP99 A0A1G0XQL6 A0A1V4WJ17 A0A1V6IC05 A0A1M5E737 Q312N9 A0A0S…
ParA ParA	2	11	61	E1YIX6 D8F9D1	A0A2A5VIC7 A0A2A5VJQ1 A0A1Z9EMR7 A0A1Z9DP54 A0A1Z9IW29 A0A1Z9U8L5 A0A1Z9LNX7 A0A2A5VMU5 A0A1Z9A958 A0A075GPT3 A0A1Z9AZ00	A0A0P6CXU7 A0A287IPJ8 A0A072VEC7 B9GIZ7 M2N407 W7EHM4 A0A232LUH7 A0A0U5CN64 A0A066VME5 A0A2B7Z212 A0A1E3BG82 A0A0F7S8M6 W9YKK5 K1R8Y8 A0A0F8AXP6 A0A1D6KXI0 A0A287AJA9 A0A1E4RNL2 C5FI27 E4URY0 A0A167XS79 A0A1L9Q2N5 A0A0J6FBJ9 E6ZN73 A0A0D2AW66 A0A177UBG8 A0A094FRB7 A0A067CJX6 A0A287U7N3 M1CUT7 M1CUT5 A0A1A6GQJ6 A0A0P5MV99 A0A1L9SN80 A0A178F343 A0A0P5VHE2 A0A2A9NFH6 A0A146ZWM6 A0A061I5F4 M5XCI4 A0A…
FeS_assembly_P ParA DUF971	18	2	24	A0A1Z8XF56 A0A1G1LKF0 A0A1F4X6V6 N0B828 A0A1G1P5F8 A0A1W9LEK0 A0A1E4ZJW4 A0A258L5A9 V5S8Q6 A0A218PU64 A6DSR2 A0A1G1P922 A0A1V6JDC3 A0A2A5D1Q0 A0A0D6JES2 A0A1E4CBK4 A0A1G1KTB5 A0A1Z9T7T9	A0A1J5TP34 A0A075FJD7	A0A022Q967 A0A061GUQ9 V4UPE9 A0A1J3FCV4 A0A0N7L5Z8 A0A078INC0 A0A196S6Y7 K8EX50 A0A287LHA6 A0A1W0AA32 B5Y591 E1Z2D1 T0R2L8 A0A0G4GS43 A0A0H5RAN6 A0A0R0J5G7 B8CCD7 I0YY24 A0A024UBI7 L1K1Z4 H3GZX4 D8RCM4 A0A1Q3CP74 A0A287LHC5
ParA DUF971	24	1	9	A0A1H8JQQ1 A0A1Y0EDW3 A0A239GWE8 A0A1V1UJM0 A0A1M7CVV6 A0A1J4VSE9 A0A1H8LYH4 M9R9B7 A0A1F8JLZ2 A0A2A9C4C4 A0A1H3NSR5 M1FFM4 A6FJ10 A0A1F3SHW5 A0A0C1HIM4 A0A1M3CVT6 A0A1R3WVN7 A0A0L6CSK2 A0A0P7WSI2 A0A1Y5U311 A0A119CXW4 A0A1Y5TUT1 A0A212KQB0 A0A1F9ME91	A0A2A3T0A7	A0BV47 A0A1R2CGB3 A0A024GEQ5 A0A0V0IFB3 A0A140B484 A0A0V0QIC2 A0CZI6 A0A1D5VC38 A0A0V0R503
FeS_assembly_P ParA DUF2249	0	20	0		M0CI23 B9LNJ5 M0P211 L0JNV2 A0A1H8UQC3 M0L406 E4NV41 I3R9M3 L9YNS7 M0KSF4 C7NYB2 L9Y9I5 A0A1G7R467 A0A2A5QVP3 A0A1D2QJ92 A0A1I6K8V2 M0FN37 M0KMJ7 M0AEW1 M0HJ89
ParA ketoacyl-synt Ketoacyl-synt_C	0	0	5			A0A158N7W9 A0A183H2V9 A0A238BVB8 A0A183UBT5 A0A260Z7F1
DUF1858 ParA	3	0	0	D6TD32 A0A1F8TPX3 A0A1Q3SNU5
ParA Trefoil NtCtMGAM_N Gal_mutarotas_2 Glyco_hydro_31	0	0	3			A0A195BSZ9 A0A0L7R0H2 A0A2A3E141
ParA AA_permease	0	0	2			A0A194XBQ2 H0EHD1
FeS_assembly_P ParA ParA	1	0	0	A0A1N6KMN2
ParA HAD_2	1	0	0	R7BEG8
NifU_N ParA	1	0	0	A0A1J5F6G9
ParA WD40	0	0	1			S9PUC9
ParA ketoacyl-synt ketoacyl-synt Ketoacyl-synt_C	0	0	1			A0A0B1TE46
ParA NifU_N	1	0	0	A0A1V5E937
ParA CathepsinC_exc Peptidase_C1	0	0	1			G0QIQ9
ParA ParBc	0	0	1			A0A154P7D6
ParA PfkB	0	0	1			S8CL76
ParA Thioredoxin_4	0	0	1			A0A162ULR6
ParA NTP_transf_2 PAP_assoc	0	0	1			A0A0L0DP37
AAA_31 ParA	1	0	0	A0A1Q7EI83
ParA DUF2249	0	1	0		M0MW47
ParA CAF1C_H4-bd WD40	0	0	1			A0A0J7KFU4
CbiA ParA NUDIX	0	0	1			A0A0L0DSM7
ParA HLH	0	0	1			M4FAX1
Protein domain structure corresponding to HCF101 is highlighted in green
